# Supplementary material for: Impact of Biotransformation on Internal Concentrations and Specificity Classification of Organic Chemicals in the Zebrafish Embryo (Danio rerio)
Source: Environ Sci Technol. 2024 Sep 24;58(40):17898–907. doi: 10.1021/acs.est.4c04156 (PMC11465767; doi:10.1021/acs.est.4c04156)
Supplement: Supplementary file 2 — es4c04156_si_002.xlsx [file es4c04156_si_002.xlsx]

## Sheet: S1_MBM and int conc
Chemical identifiers						Physicochemical properties															Mass balance model							Results and literature data																	Body mass parameter ZFE:
Chemical	Study ID	DTXSID	CAS Number	Supplier	Quality	Molar mass [g/mol] neutral form	Molar mass [g/mol] purchased (if salt)	logKow [L/L]	Ref. log Kow	logDlipw (pH 7.4) [L/L]	Ref. logDlipw	logDSPw (pH 7.4)	Ref. logDSPw	pKa acid	pKa base	Ref. pKa	Neutral form (pH = 7.40)	Negative form (pH = 7.40)	Double negative form (pH = 7.40)	positive form (pH = 7.40)	DZFE/w (pH 7.4) model	log DZFE/w (pH 7.4) model	LC50,basline [M]	Cint [M] model	flip,intern	ILC50 [M] model	ILC50,membrane [mmol/kglip] model	BCF (DZFE/w) experimental [L/L]	STDEV BCF experimental	BCF literature	Species, lifestage BCF literature	Ref. BCF	Exposure concentration [mg/L]	Exposure concentration [M]	LC50 [M]	log(1/LC50 [mM])	Ref. LC50	Cint [M] Experiment	ILC50 [M]	ILC50,membrane [mmol/kglip]	TRexternal	TRinternal	BCFMBM / BCFExp.		Parameter	value	unit
Ethoprophos	1	DTXSID4032611	13194-48-4	Sigma Aldrich, Madrid (Spain)	≥95 %	242.339	242.339	3.59	experimental Tomlin,C (1994)	3.71	LSER eq. 1, calculated descriptors	2.2307	Kow QSAR & ∆SP/w1			Huchthausen et al. (2024).	1				89.78	1.95318	3.52452e-05	0.00383439	0.834014	0.00514439	293.87	4.97435	1.17131	4-17	Sheepshead Minnow, embryo	Agency, U. E. P. Acephate, Aldicarb, Carbophenothion, DEF, EPN, Ethoprop, Methyl Parathion, and Phorate: Their Acute and Chronic Toxicity, Bioconcentration Potential, and Persistence as Related to Marine Environments, 1981.	10.35	4.27088e-05	5.73e-05	1.24185	highest test concentration, this study	0.000212448	0.00028503	16.2822	0.6151	13.9416	18.0486		Vf lipid	0.0146	kglip/Lembryo
WY-14643 / Pirinixic acid	2	DTXSID4020290	50892-23-4	Sigma Aldrich, Madrid (Spain)	>99 %	323.798	323.798	4.0205	mean of ACD consensus and KOWWIN	3.19522	Kow-QSAR (∆mw=1)	1.55948	Kow QSAR & ∆SP/w1	2.8	4.98	ACD pKa/GALAS	0.00377715	0.996223		9.46176e-08	26.774	1.42771	0.000113954	0.00138667	0.854797	0.0119948	702.265	0.298626	0.323786				16.77	5.17915e-05	0.000448	0.348722	this study	1.54663e-05	0.000133784	7.83277	0.254361	28.9808	89.6573		Vfprotein	0.0823	kgprotein/Lembryo
N,N'-Methylenebisacrylamide	3	DTXSID8025595	110-26-9	Sigma Aldrich, Madrid (Spain)	0.99	154.169	154.169	-1.353	mean of ACD consensus and KOWWIN	-0.56	LSERD, cited in Huchthausen 2023	-1.37769	Kow QSAR & ∆SP/w1	12.41	-1.95	ACD pKa/GALAS	0.99999	9.77228e-06			0.91057	-0.0406865	0.59484	4.4888e-06	0.0044161	0.00821203	2.48392	0.0320383	0.0309527				0.76	4.92966e-06	0.00901856	-0.955137	this study	1.57938e-07	0.000288939	0.0873963	65.9573	2597.37	28.4213		Vfw	0.9031	kgw/Lembryo
N-(Butoxymethyl)acrylamide	4	DTXSID9027443	1852-16-0	Sigma Aldrich, Madrid (Spain)	0.99	157.213	157.213	0.727	mean of ACD consensus and KOWWIN	1.06	LSERD, cited in Huchthausen 2023	0.14071	Kow QSAR & ∆SP/w1	13.7	-1.48	ACD pKa/GALAS	0.999999	5.01187e-07			1.18452	0.0735431	0.0148115	7.15778e-06	0.141517	0.000203751	1.97495	3.67092	1.65644				0.95	6.04276e-06	0.000172011	0.764443	this study	2.21825e-05	0.00063144	6.12053	86.108	37.0883	0.322677
N-(Isobutoxymethyl)acrylamide	5	DTXSID2044848	16669-59-3	Sigma Aldrich, Madrid (Spain)	0.99	157.213	157.213	0.698	mean of ACD consensus and KOWWIN	1.32	LSERD, cited in Huchthausen 2023	0.11954	Kow QSAR & ∆SP/w1	13.7	-1.48	ACD pKa/GALAS	0.999999	5.01187e-07			1.31651	0.119426	0.00818842	8.00562e-05	0.231701	0.000632747	10.0416	0.38855	0.126247				9.56	6.08092e-05	0.000480623	0.318196	this study	2.36274e-05	0.000186746	2.96364	17.0371	76.5951	3.38828
N,N-Diethylacrylamide	6	DTXSID10181258	2675-94-7	Sigma Aldrich, Madrid (Spain)	0.99	127.187	127.187	0.804	mean of ACD consensus and KOWWIN	0.3	LSERD, cited in Huchthausen 2023	0.19692	Kow QSAR & ∆SP/w1		-0.4	ACD pKa/GALAS	1				1.06175	0.0260205	0.0837529	8.09747e-06	0.0274367	0.00437254	8.21699	0.448232	0.0327131				0.97	7.62657e-06	0.00411825	-0.614713	this study	3.41847e-06	0.00184593	3.46893	20.337	65.4381	2.36874
Methacrylamide	7	DTXSID8029600	79-39-0	Sigma Aldrich, Madrid (Spain)	0.99	85.106	85.106	-0.1895	mean of ACD consensus and KOWWIN	0.29	LSERD, cited in Huchthausen 2023	-0.528335	Kow QSAR & ∆SP/w1	15.1	-0.4	ACD pKa/GALAS	1	1.99526e-08			0.955949	-0.0195651	0.0856841	2.23526e-05	0.0297795	0.031477	64.2034	0.403017	0.521873				1.99	2.33826e-05	0.0329275	-1.51756	this study	9.42359e-06	0.0132703	27.0674	2.60221	8.38647	2.37198
Imidazole	8	DTXSID2029616	288-32-4	Sigma Aldrich, Madrid (Spain)	0.99	68.079	68.079	0.95	Henneberger, in preparation, 2023	0.754408	Kow-QSAR (∆mw=1)	-1.64509	(LSERD eq.1)& ∆SP/w of 1		7.55	Huchthausen et al. (2024).	0.414501			0.585499	0.987903	-0.00528577	0.029726	1.10285e-05	0.083955	0.0264371	152.022	1.33632	0.721965				0.76	1.11635e-05	0.0267608	-1.4275	this study	1.4918e-05	0.0357611	205.639	1.1108	1.10388	0.739269
4-Methylimidazole	9	DTXSID9025617	822-36-6	Sigma Aldrich, Madrid (Spain)	0.99	82.106	82.106	0.91	Henneberger, in preparation, 2023	0.426569	Kow-QSAR (∆mw=1)	-0.338231	Kow QSAR & ∆SP/w1		8.12	Huchthausen et al. (2024).	0.160049			0.839951	0.979859	-0.00883639	0.062762	3.1864e-05	0.0397885	0.0118796	32.3747	1.58335	0.279582				2.67	3.25189e-05	0.0121237	-1.08364	this study	5.14889e-05	0.0191961	52.3142	5.17679	4.33917	0.618851
2-Methylimidazole	10	DTXSID4022107	693-98-1	Sigma Aldrich, Madrid (Spain)	0.99	82.106	82.106	0.3	Henneberger, in preparation, 2023	-0.139051	Kow-QSAR (∆mw=1)	-0.733051	Kow QSAR & ∆SP/w1		8.02	Huchthausen et al. (2024).	0.193472			0.806528	0.928918	-0.0320228	0.227856	1.1653e-05	0.011411	0.0237524	18.5643	3.75376	0.238478				1.03	1.25448e-05	0.02557	-1.40773	this study	4.709e-05	0.0959834	75.0184	8.91108	3.02592	0.247463
1-Methylimidazole	11	DTXSID6052291	616-47-7	Sigma Aldrich, Madrid (Spain)	0.99	82.106	82.106	0.84	Henneberger, in preparation, 2023	0.605439	Kow-QSAR (∆mw=1)	-0.139761	Kow QSAR & ∆SP/w1		7.63	Huchthausen et al. (2024).	0.370611			0.629389	1.02161	0.00928521	0.041746	1.18204e-05	0.0576112	0.0100268	39.5653	4.37211	0.911874				0.95	1.15704e-05	0.00981465	-0.991875	this study	5.05871e-05	0.0429107	169.325	4.25344	1.34062	0.233665
1H-Imidazole, 1,2-dimethyl-	12	DTXSID2061939	1739-84-0	Sigma Aldrich, Madrid (Spain)	0.97	96.133	96.133	1.76	Henneberger, in preparation, 2023	0.985927	Kow-QSAR (∆mw=1)	-2.25167	(LSERD eq.1)& ∆SP/w of 1		8.99	Huchthausen et al. (2024).	0.0250598			0.97494	1.04491	0.0190771	0.0175361	1.63241e-05	0.13527	0.00781232	72.3819	7.77501	0.518844				1.50184	1.56226e-05	0.00747658	-0.873703	this study	0.000121466	0.0581305	538.584	2.34547	0.421475	0.134393
2-Ethyl-4-methyl-1H-imidazole	13	DTXSID9044744	931-36-2	Sigma Aldrich, Madrid (Spain)	0.95	110.16	110.16	1.7	Henneberger, in preparation, 2023	0.916746	Kow-QSAR (∆mw=1)	-0.0692543	Kow QSAR & ∆SP/w1		9.04	Huchthausen et al. (2024).	0.0223956			0.977604	1.0938	0.0389379	0.0205316	1.01278e-05	0.110195	0.01156	87.2498	0.955949	0.180605				1.02	9.25926e-06	0.0105686	-1.02402	this study	8.85138e-06	0.0101031	76.2537	1.94269	2.9769	1.1442
caffeine	14	DTXSID0020232	58-08-2	Sigma Aldrich, Madrid (Spain)	>99 %	194.194	194.194	-0.07	experimental Hansch,C et al. (1995)	0.28	LSERD, eq. 1	-0.4411	Kow QSAR & ∆SP/w1			Huchthausen et al. (2024).	1				0.960725	-0.0174007	0.0876597	5.06103e-05	0.028957	0.000115906	0.229883	2.08291	0.246323	0.91	danio rerio, embryo	Brox et al. (2016).	10.23	5.26793e-05	0.000120644	0.918494	this study	0.000109726	0.000251291	0.4984	726.597	455.458	0.461242
N-Methylaniline	15	DTXSID9021841	100-61-8	Sigma Aldrich, Madrid (Spain)	>98%	107.15	107.15	1.66	experimental Hansch,C et al. (1995)	1.779	LSERD, eq. 1 (∆mw=1)	0.558997	(LSERD eq.1)		4.81	Huchthausen et al. (2024).	0.997436			0.00256381	2.07893	0.31784	0.00287603	1.59097e-05	0.422192	0.00340712	98.5246	5.2232	1.7912	2.6	Cyprinodontidae, adult	Ogawa, S.; Tonogai, Y.; Ito, Y.; Iwaida, M. Studies of the Syncopic Effects of Aniline Derivatives on Fish. 2. Relation between the Syncopic Effect and the Amount of Aniline Derivatives Accumulated in Fish Body. J. HYG. CHEM. 1983, 29 (5), 286–291.	0.82	7.65282e-06	0.00163888	-0.214548	this study	3.99722e-05	0.00856021	247.537	1.75487	0.917033	0.398019
Triadimenol	16	DTXSID0032493	55219-65-3	Sigma Aldrich, Madrid (Spain)	>99 %	295.77	295.77	2.9	experimental, Baker,EA et al. (1992)	3.15	LSERD, eq. 1 (∆mw=1)	2.7	(LSERD eq.1)	14.83	0	ACD pKa/GALAS	1			3.98107e-08	62.7739	1.79778	0.000126328	1.06119e-06	0.328529	0.00098555	22.1768	7.2622	2.65205				0.005	1.6905e-08	1.57e-05	1.8041	this study	1.22768e-07	0.000114017	2.5656	8.04638	88.4783	8.64392
Chlorpyrifos	17	DTXSID4020458	2921-88-2	Sigma Aldrich, Madrid (Spain)	≥98 %	350.57	350.57	4.96	experimental, Sangster et al. (1994)	5.1296	Kow-QSAR (∆mw=1)	3.2308	Kow QSAR & ∆SP/w1			Huchthausen et al. (2024).	1				2108.6	3.32399	1.38579e-06	0.00117288	0.933166	0.0288878	1846.38	536.224	747.608	6918.31	danio rerio, embryo	El-Amrani et al. (2012).	0.195	5.56237e-07	1.37e-05	1.86328	highest test concentration, this study	0.000298268	0.00734627	469.541	0.101152	0.483451	3.93231
Chlorpyrifos oxon	18	DTXSID1038666	5598-15-2	LGC Standards, Teddington (United Kingdom)	0.98	334.51	334.51	3.161	mean of ACD consensus and KOWWIN	4.3	LSERD, eq. 1 (∆mw=1)	1.91753	Kow QSAR & ∆SP/w1			Huchthausen et al. (2024).	1				299.018	2.4757	9.18333e-06	8.93899e-06	0.974217	0.000186737	12.4604	5.78777	4.09336				0.01	2.98945e-08	6.245e-07	3.20447	this study	1.73022e-07	3.61446e-06	0.241183	14.7051	941.194	51.6638
Genistein	19	DTXSID5022308	446-72-0	Sigma Aldrich, Madrid (Spain)	≥98 %	270.24	270.24	3.08206	PP-LFER, Ulrich, N., Endo, S., Brown, T.N., Watanabe, N., Bronner, G., Abraham, M.H., Goss, K.-U., UFZ-LSER database v 3.2.1 [Internet], Leipzig, Germany, Helmholtz Centre for Environmental Research-UFZ. 2017 [accessed on 11.08.2023]. Available from http://www.ufz.de/lserd	3.32	Henneberger et al. 2019	2.17501	(LSERD eq.1)	7.05		Huchthausen et al. (2024).	0.306494	0.686154	0.00735227		43.7211	1.64069	8.57433e-05	0.000190734	0.697689	0.00106196	50.7478	9.80327	5.38345	20.2	danio rerio, embryo	Bittner et. al. (2019).	1.17892	4.36251e-06	2.42894e-05	1.61458	this study	4.27669e-05	0.000238116	11.3788	3.53007	19.9493	4.45984
Niflumic acid	20	DTXSID1023368	4394-00-7	Sigma Aldrich, Madrid (Spain)	≥95 %	282.221	282.221	4.43	experimental Takacs-Novak et al. (1995)	3.60491	Kow-QSAR (∆mw=1)	1.59061	(LSERD eq.1)& ∆SP/w of 1	4.84	2	Huchthausen et al. (2024).	0.00274666	0.997253			62.8933	1.7986	4.47862e-05	0.000227199	0.934661	0.00324736	207.889	1.27863	0.229426				1.01951	3.61246e-06	5.16329e-05	1.28707	this study	4.61901e-06	6.60195e-05	4.22643	0.867396	53.7097	49.1879
dexamethasone	21	DTXSID3020384	50-02-2	Sigma Aldrich, Madrid (Spain)	≥98 %	392.467	392.467	1.94	experimental Hansch,C et al. (1995)	1.73	LSERD, eq. 1 (∆mw=1)	1.8	(LSERD eq.1)& ∆SP/w of 1	13.02		ACD pKa/GALAS	0.999998	2.39883e-06	4.46683e-13		6.87993	0.837584	0.00321589	5.79417e-05	0.113964	0.00343997	26.8515	1.22223	0.819664	0.4	Cyprinus carpio, embryo	Gutiérrez-Noya et al. (2023).	3.3053	8.42184e-06	0.0005	0.30103	highest test concentration, this study	1.02934e-05	0.000611116	4.77022	6.43178	47.5869	5.62899
Ethylenethiourea	22	DTXSID5020601	96-45-7	Sigma Aldrich, Madrid (Spain)	0.98	102.154	102.154	-0.66	experimental Govers,H et al. (1986)	-0.546601	Kow-QSAR (∆mw=1)	-0.871801	Kow QSAR & ∆SP/w1	13	1.7	ACD pKa/GALAS	0.999997	2.51188e-06			0.918303	-0.0370139	0.576946	0.000172597	0.00451612	0.00166766	0.515847	0.298502	0.0778806				19.2	0.000187952	0.00181602	-0.259122	this study	5.6104e-05	0.000542086	0.16768	317.697	1353.77	3.07638
Diphenylamine	23	DTXSID4021975	122-39-4	Sigma Aldrich, Madrid (Spain)	0.99	169.227	169.227	3.5	experimental Hansch,C et al. (1995)	4.2	LSERD, eq. 1 (∆mw=1)	2.85	(LSERD eq.1)& ∆SP/w of 1		0.8	ACD pKa/GALAS	1			2.51189e-07	290.561	2.46324	1.15345e-05	0.00219775	0.79637	0.0249756	1362.32	125.065	83.6999	30	Pimephales promelas, adult	Veith et al. (1979).	1.28	7.5638e-06	8.59564e-05	1.06572	this study	0.000945967	0.0107501	586.376	0.134191	0.387124	2.32328
atorvastatin	24	DTXSID50110042	134523-00-5	Sigma Aldrich, Madrid (Spain)	0.99	558.648	1209.41	5.41496	mean of ACD consensus and KOWWIN	4.59615	Kow-QSAR (∆mw=1)	2.56996	Kow QSAR & ∆SP/w1	4.66		Huchthausen et al. (2024).	0.0018164	0.998184			607.587	2.78361	4.6753e-06	0.00226684	0.948192	0.00943099	612.492	10.2567	8.55979	9-150	Pimephales promelas, juvenile	Togunde et al. (2012).	2.08426	3.7309e-06	1.5522e-05	1.80905	this study	3.82668e-05	0.000159205	10.3395	0.301204	21.9546	59.2379
fluoxetine	25	DTXSID7020635	54910-89-3	Sigma Aldrich, Madrid (Spain)	0.99	309.33	345.79	4.05	experimental Adlard,M et al. (1995)	3.84449	Neuwöhner 2009	2.04	experimental, Henneberger 2016		10.2	Huchthausen et al. (2024).	0.00158239			0.998418	111.983	2.04915	2.59393e-05	0.000394601	0.911352	0.00851074	531.252	365.416		110	danio rerio, embryo	Tisler et al. (2019).	1.09	3.52374e-06	7.6e-05	1.11919	this study	0.00128763	0.0277716	1733.54	0.341306	0.130946	0.306455
valproic acid	26	DTXSID6023733	99-66-1	Sigma Aldrich, Madrid (Spain)	0.98	144.213	144.213	2.75	experimental Sangster et al. (1993)	1.90262	Kow-QSAR (∆mw=1)	0.622616	Kow QSAR & ∆SP/w1	4.52		Huchthausen et al. (2024).	0.00131652	0.998683			2.41498	0.382914	0.00216975	0.00103205	0.48312	0.000540313	17.8792	1.73537	0.330121	1.83	danio rerio, embryo	Brox et al. 2016.	61.63	0.000427353	0.000223734	0.650268	this study	0.000741616	0.000388261	12.8477	9.69793	17.6685	1.39162
Verapamil	27	DTXSID2034095	52-53-9	Sigma Aldrich, Madrid (Spain)	>99 %	454.608	491.07	3.79	experimental Hansch,C et al. (1995)	2.41485	LSERD for neutral and COSMO for charged	1.54	experimental, Henneberger 2016		8.82	Huchthausen et al. (2024).	0.0366264			0.963374	7.55168	0.878044	0.000674989	4.41864e-05	0.502529	0.000708348	24.3812	22.025	7.19147				2.66	5.85119e-06	9.38e-05	1.0278	highest test concentration, this study	0.000128872	0.00206594	71.1092	7.19604	3.19227	0.342869
Diclofenac	28	DTXSID6022923	15307-86-5	Sigma Aldrich, Madrid (Spain)	≥98 %	296.152	296.15	4.51	Avdeef et al. 1997.	2.65272	Avdeef et al. 1997	2.47	experimental, Henneberger 2016	4.07		Niu, L., et al. (2022). "pH-Dependent Partitioning of Ionizable Organic Chemicals between the Silicone Polymer Polydimethylsiloxane (PDMS) and Water." ACS Environmental Au.	0.000467516	0.999532			31.7541	1.5018	0.000392472	0.000104005	0.206667	6.6982e-05	0.94815	1.89422	0.261299	2.46	danio rerio, embryo	Bittner et. al. (2019).	0.97	3.27534e-06	2.1094e-06	2.67584	this study	6.20422e-06	3.99567e-06	0.0565599	186.059	4013.45	16.7636
clofibric acid	29	DTXSID1040661	882-09-7	Sigma Aldrich, Madrid (Spain)	0.97	214.648	214.65	2.57	experimental Hansch,C et al. (1995)	1.83003	LSERD for neutral and COSMO for charged	0.486149	Kow QSAR & ∆SP/w1	2.5		Drillia et al. 2005	1.25891e-05	0.999987			2.14233	0.330887	0.00256019	0.000515302	0.460781	0.000878356	27.7212	0.606674	0.186228	2.3-7.4	danio rerio, embryo	Molina-Fernandez et al. (2017).	51.63	0.000240533	0.00041	0.387216	Molina-Fernandez et al. (2017).	0.000145925	0.000248737	7.85021	6.24436	28.9164	3.53127
Carbendazim	30	DTXSID4024729	10605-21-7	Sigma Aldrich, Madrid (Spain)	0.97	191.189	191.19	1.52	experimental PhysPropNCCT	1.65475	Kow-QSAR (∆mw=1)	0.719152	Kow QSAR & ∆SP/w1	10.59	4.46	Huchthausen et al. (2024).	0.998853			0.00114684	1.99351	0.299618	0.00381765	1.25123e-07	0.33074	4.98376e-06	0.112899	5.98865	0.381543				0.012	6.27651e-08	2.5e-06	2.60206	this study	3.75878e-07	1.49716e-05	0.339159	1527.06	669.303	0.332881
Picoxystrobin	31	DTXSID9047542	117428-22-5	Sigma Aldrich, Madrid (Spain)	0.98	367.319	367.324	3.28	PP-LFER, Ulrich, N., Endo, S., Brown, T.N., Watanabe, N., Bronner, G., Abraham, M.H., Goss, K.-U., UFZ-LSER database v 3.2.1 [Internet], Leipzig, Germany, Helmholtz Centre for Environmental Research-UFZ. 2017 [accessed on 11.08.2023]. Available from http://www.ufz.de/lserd	2.91	LSERD, eq. 1 (∆mw=1)	2.3	(LSERD eq.1)& ∆SP/w of 1		-1.14	ACD pKa/GALAS	1			2.88403e-09	29.1914	1.46526	0.000218323	5.56301e-06	0.406535	6.71403e-06	0.186951	58.573	41.8754				0.07	1.9057e-07	2.3e-07	3.63827	this study	1.11623e-05	1.34718e-05	0.37512	949.232	605.14	0.498377
Tamoxifen	32	DTXSID1034187	10540-29-1	Sigma Aldrich, Madrid (Spain)	>99 %	371.524	371.524	7.07	PP-LFER, Ulrich, N., Endo, S., Brown, T.N., Watanabe, N., Bronner, G., Abraham, M.H., Goss, K.-U., UFZ-LSER database v 3.2.1 [Internet], Leipzig, Germany, Helmholtz Centre for Environmental Research-UFZ. 2017 [accessed on 11.08.2023]. Available from http://www.ufz.de/lserd	5.7394	LSERD, eq. 1 (∆mw=1)	4.6094	(LSERD eq.1)& ∆SP/w of 1		8.62	Huchthausen et al. (2024).	0.0568315			0.943168	11361.3	4.05543	3.45136e-07	0.000305803	0.705224	0.0795293	3841.51	8898	949.853				0.01	2.69162e-08	7e-06	2.1549	highest test concentration, this study	0.0002395	0.062286	3008.6	0.0493052	0.0754503	1.27684
Imazalil	33	DTXSID8024151	35554-44-0	Sigma Aldrich, Madrid (Spain)	≥98 %	297.18	297.18	3.82	experimental Tomlin et al. (1994)	3.89511	Kow-QSAR (∆mw=1)	2.31551	Kow QSAR & ∆SP/w1		6.78	Huchthausen et al. (2024).	0.806528			0.193472	132.596	2.12253	2.3112e-05	0.000160625	0.864843	0.000369129	21.8656	48.5432	41.2305	48.7-63.8	Rainbow trout, adult	Creton et al. (2013).	0.36	1.21139e-06	2.78386e-06	2.55535	this study	5.88046e-05	0.000135138	8.005	8.30212	28.3573	2.7315
N,N-Dimethylformamide (DMF)	34	DTXSID6020515	68-12-2	Sigma Aldrich, Madrid (Spain)	0.998	73.095	73.095	-1.01	experimental PhysPropNCCT	-0.75	LSERD, eq. 1 (∆mw=1)	-1.6	(LSERD eq.1)& ∆SP/w of 1		-0.3	ACD pKa/GALAS	1				0.907764	-0.0420272	0.917276	2.48379e-05	0.00286009	0.060492	11.8502	1.04087	1.36943				2	2.73617e-05	0.0666385	-1.82373	this study	2.84799e-05	0.069362	13.5878	13.7649	16.7062	0.872121
N,N'-bis-(2-hydroxyethyl)-2-nitro-p-phenylenediamine	35	DTXSID90232939	84041-77-0	Glentham Life Sciences Ltd, Corsham, United Kingdom	≥98 %	241.247	241.247	0.137	mean of ACD consensus and KOWWIN	0.25837	Kow-QSAR (∆mw=1)	-0.28999	Kow QSAR & ∆SP/w1	15.59	4.13	ACD pKa/GALAS	1				0.971778	-0.0124331	0.0920903	3.86702e-06	0.0272368	0.135789	253.319	1.30611	0.00805986				0.96	3.97932e-06	0.139733	-2.1453	this study	5.19743e-06	0.182506	340.471	0.659046	0.666723	0.744025
Cyproconazole	36	DTXSID0032601	94361-06-5	Sigma Aldrich, Madrid (Spain)	≥98 %	291.78	291.78	2.9	experimental PhysPropNCCT	2.73	LSERD, eq. 1 (∆mw=1)	1.89	(LSERD eq.1)& ∆SP/w of 1	14.64	1.49	ACD pKa/GALAS	1				15.1323	1.1799	0.000329079	0.00021782	0.518142	0.000727663	25.8241	25.5018	18.4343	10.5	Prochilodus lineatus, adult	Rossi et al. (2024).	4.2	1.43944e-05	4.80868e-05	1.31797	this study	0.000367084	0.0012263	43.5204	6.84344	5.21594	0.59338
o-Aminophenol	37	DTXSID8024498	95-55-6	Sigma Aldrich, Madrid (Spain)	0.99	109.128	109.128	0.62	experimental PhysPropNCCT	0.743583	Kow-QSAR (∆mw=1)	-0.927973	Kow QSAR & ∆SP/w1	9.77	4.79	Huchthausen et al. (2024).	0.993324	0.00423732		0.00243832	0.993712	-0.00273935	0.0304686	6.37415e-06	0.0814095	1.15491e-05	0.0643976	2.05606	1.59311				0.7	6.41449e-06	1.16222e-05	1.93471	this study	1.31885e-05	2.38958e-05	0.133243	2621.6	1703.66	0.48331
Rotenone	38	DTXSID6021248	83-79-4	Sigma Aldrich, Madrid (Spain)	≥95 %	394.423	394.423	4.1	Yalkowsky et al. Chemosphere 2002, 48, 487–509	4.22	LSERD, eq. 1 (∆mw=1)	3.34	(LSERD eq.1)& ∆SP/w of 1				1				423.256	2.6266	1.10205e-05	1.52134e-06	0.572467	4.63428e-05	1.8171	158.399	62.103				0.0014177	3.59437e-09	1.09491e-07	3.96062	this study	5.69345e-07	1.73433e-05	0.680032	100.652	333.808	2.67208
atrazine (ATZ)	39	DTXSID9020112	1912-24-9	Sigma Aldrich, Madrid (Spain)	≥98 %	215.69	215.69	2.61	experimental PhysPropNCCT	2.14	LSERD, cited in Escher 2017	1.59	experimental Endo 2012		1.7	ACD pKa/GALAS	0.999998			1.99526e-06	6.1203	0.786773	0.00126299	2.86592e-05	0.329291	0.00104422	23.5515	2.41589	1.07611	3.98107	danio rerio, embryo	El-Amrani et al. 2012.	1.01	4.68265e-06	0.000170615	0.767982	Wiegand et al. (2000).	1.13128e-05	0.000412188	9.29656	7.40256	24.4176	2.53335
Paracetamol	40	DTXSID2020006	103-90-2	Sigma Aldrich, Madrid (Spain)	≥99%	151.165	151.165	0.46	experimental PhysPropNCCT	0.584599	Kow-QSAR (∆mw=1)	-0.0542008	Kow QSAR & ∆SP/w1	10.2	1.7	ACD pKa/GALAS	0.999998			1.99526e-06	1.03184	0.0136134	0.0437771	1.42662e-05	0.0543674	0.00607797	22.6331	0.128989		0.075	danio rerio, embryo	Zhang et al. (2022).	2.09	1.3826e-05	0.00589041	-0.770145	this study	1.7834e-06	0.000759799	2.82934	7.43192	80.2309	7.99945
2-ethylimidazole	41	DTXSID5061457	1072-62-4	Sigma Aldrich, Madrid (Spain)	0.98	96.13	96.13	0.786	mean of ACD consensus and KOWWIN	0.367227	Kow-QSAR (∆mw=1)	-0.362853	Kow QSAR & ∆SP/w1	14.2	7.99	Huchthausen et al. (2024).	0.20448			0.79552	0.972798	-0.0119773	0.071853	1.16376e-05	0.0349589	0.00421421	10.0907	3.33993	0.507822				1.15	1.1963e-05	0.00433205	-0.636694	this study	3.99555e-05	0.0144688	34.6447	16.5864	6.55223	0.291263
1-Vinylimidazole	42	DTXSID0061458	1072-63-5	Sigma Aldrich, Madrid (Spain)	0.99	94.11	94.11	0.848	mean of ACD consensus and KOWWIN	0.967226	Kow-QSAR (∆mw=1)	0.219786	Kow QSAR & ∆SP/w1		5.78	Huchthausen et al. (2024).	0.976574			0.0234264	1.175	0.0700394	0.0182998	2.13236e-05	0.115223	0.00339991	26.832	1.24324	0.205341				1.70787	1.81476e-05	0.00289353	-0.461427	this study	2.25619e-05	0.00359735	28.3902	6.3244	7.9957	0.945113
5,5-Diphenylhydantoin	43	DTXSID8020541	57-41-0	Sigma Aldrich, Madrid (Spain)	≥98 %	252.273	252.273	2.47	experimental PhysPropNCCT	2.49567	Kow-QSAR (∆mw=1)	1.29407	Kow QSAR & ∆SP/w1	7.84		Huchthausen et al. (2024).	0.733634	0.266366			7.09403	0.850893	0.000561421	0.000292734	0.644359	0.0017744	78.3117	1.67103	0.156214	1.09	danio rerio, embryo	Brox et al. (2016).	10.41	4.12648e-05	0.000250126	0.601841	Weigt et al. (2011).	6.89546e-05	0.000417967	18.4466	2.24455	12.3058	4.24531
Tebuconazole	44	DTXSID9032113	107534-96-3	Sigma Aldrich, Madrid (Spain)	≥98 %	307.82	307.82	3.7	experimental PhysPropNCCT	3.31	LSERD, cited in Escher 2017	2.311	Kow QSAR & ∆SP/w1	13.7	1.8	ACD pKa/GALAS	0.999997			2.51188e-06	47.5547	1.67719	8.77203e-05	1.64135e-05	0.626844	0.0188747	810.378	48.4951	11.9359	10.3	danio rerio, embryo	Liu et al. (2016).	0.106244	3.45149e-07	0.000396906	0.401312	this study	1.6738e-05	0.019248	826.404	0.22101	0.274684	0.980608
Haloperidol	45	DTXSID4034150	52-86-8	Sigma Aldrich, Madrid (Spain)	≥98 %	375.87	375.87	4.28	Yalkowsky et al. Chemosphere 2002, 48, 487–509	2.831	LSERD, eq. 1 (∆mw=1)	2.091	(LSERD eq.1)& ∆SP/w of 1	13.7	8.68	Huchthausen et al. (2024).	0.0498639			0.950136	20.9452	1.32108	0.000261402	4.68086e-05	0.472357	0.00141024	45.6257	112.729	15.8205				0.84	2.23482e-06	6.733e-05	1.17179	Jarque et al., 2020.	0.000251929	0.00759005	245.562	3.8824	0.924408	0.185801
Chlorpromazine	46	DTXSID7024827	50-53-3	Sigma Aldrich, Madrid (Spain)	≥98 %	318.86	355.32	5.41	experimental PhysPropNCCT	4.39953	LSERD, eq. 1 (∆mw=1)	3.08953	(LSERD eq.1)& ∆SP/w of 1		9.18	Huchthausen et al. (2024).	0.0163249			0.983675	468.389	2.67061	7.31915e-06	0.000925437	0.782134	0.00395396	211.817	545.956	266.882				0.63	1.97579e-06	8.44163e-06	2.07357	this study	0.00107869	0.00460876	246.895	0.867031	0.919419	0.857923
Carbamazepine	47	DTXSID4022731	298-46-4	Sigma Aldrich, Madrid (Spain)	≥98 %	236.274	236.274	2.45	experimental PhysPropNCCT	3.1	LSERD, cited in Escher 2017	1.58	(LSERD eq.1)& ∆SP/w of 1	14.3	0.1	ACD pKa/GALAS	1			5.01187e-08	22.4124	1.35049	0.000141579	1.42286e-06	0.820097	0.00591173	332.068	1.39269	0.751993	2.32	danio rerio, adult	Halbach et al. (2020).	0.015	6.34856e-08	0.000263771	0.578773	this study	8.84155e-08	0.00036735	20.6344	0.536751	11.001	16.0929
Imidacloprid	48	DTXSID5032442	138261-41-3	Sigma Aldrich, Madrid (Spain)	≥98 %	255.66	255.66	0.57	experimental PhysPropNCCT	0.6957	Kow-QSAR (∆mw=1)	0.0261	Kow QSAR & ∆SP/w1	11.1	0.5	ACD pKa/GALAS	1				1.06295	0.0265129	0.0339826	4.49028e-06	0.0681616	0.0046351	21.6395	1.66	0.01	1.2	danio rerio, embryo	Vignet et al. (2018).	1.08	4.22436e-06	0.0043606	-0.639546	Leuthold et al. 2019.	7.01244e-06	0.0072386	33.7941	7.79311	6.71714	0.640331
Fipronil	49	DTXSID4034609	120068-37-3	Sigma Aldrich, Madrid (Spain)	≥98 %	437.14	437.14	4	experimental PhysPropNCCT	4.16	Kow-QSAR (∆mw=1)	2.53	Kow QSAR & ∆SP/w1			Huchthausen et al. (2024).	1				239.824	2.37989	1.26357e-05	7.68069e-06	0.879954	0.00134302	80.9446	8.25966	0.658899	12.4	Prochilodus lineatus, juvenile	Portruneli et al. (2021).	0.014	3.20264e-08	5.6e-06	2.25181	Leuthold et al. 2019.	2.64527e-07	4.62541e-05	2.78777	2.25638	81.427	29.0356
Thiamethoxam	50	DTXSID2034962	153719-23-4	Sigma Aldrich, Madrid (Spain)	≥98 %	291.71	291.71	0.04	PP-LFER, Ulrich, N., Endo, S., Brown, T.N., Watanabe, N., Bronner, G., Abraham, M.H., Goss, K.-U., UFZ-LSER database v 3.2.1 [Internet], Leipzig, Germany, Helmholtz Centre for Environmental Research-UFZ. 2017 [accessed on 11.08.2023]. Available from http://www.ufz.de/lserd	-0.25	LSERD, eq. 1 (∆mw=1)	-0.85	(LSERD eq.1)& ∆SP/w of 1		2.3	ACD pKa/GALAS	1				0.922935	-0.0348287	0.293427	3.79666e-06	0.00889573	0.000621702	0.378801	0.217449	0.0454319				1.2	4.11367e-06	0.000673614	0.171589	Shen et al., 2021.	8.94513e-07	0.000146477	0.0892476	435.601	2543.48	4.24438
Azoxystrobin	51	DTXSID0032520	131860-33-8	Sigma Aldrich, Madrid (Spain)	≥98 %	403.394	403.394	2.5	experimental PhysPropNCCT	2.03	LSERD, cited in Escher 2017	1.69	(LSERD eq.1)& ∆SP/w of 1		0.6	ACD pKa/GALAS	1				6.4984	0.812806	0.00162293	1.28874e-06	0.240739	1.04032e-05	0.171537	18.9282	2.20053				0.08	1.98317e-07	1.60088e-06	2.79564	this study	3.75379e-06	3.03018e-05	0.499646	1013.77	454.322	0.343318
Mebendazole	52	DTXSID4040682	31431-39-7	Sigma Aldrich, Madrid (Spain)	≥98 %	295.298	295.298	2.83	experimental PhysPropNCCT	2.62056	LSERD, eq. 1 (∆mw=1)	1.83056	(LSERD eq.1)& ∆SP/w of 1	6.45	3.64	Niu, L., et al. (2022). "pH-Dependent Partitioning of Ionizable Organic Chemicals between the Silicone Polymer Polydimethylsiloxane (PDMS) and Water." ACS Environmental Au.	0.100881	0.899102		1.75311e-05	12.5686	1.09929	0.000422322	7.23564e-07	0.484871	0.00530801	176.281	16.0415	2.99244				0.017	5.7569e-08	0.000422322	0.374356	this study	9.23492e-07	0.00677467	224.989	1	1.00894	0.783508
Citalopram	53	DTXSID8022826	59729-33-8	TCI Europe, Belgium	≥98 %	324.399	324.399	3.58033	PP-LFER	1.53934	LSERD for neutral and COSMO for charged	1.46724	(LSERD eq.1)& ∆SP/w of 1		9.54	Huchthausen et al. (2024).	0.00719226			0.992808	3.82202	0.582293	0.00496654	1.092e-05	0.132251	0.000821735	7.44351	11.0613	3.90198				0.926845	2.85711e-06	0.000215	0.667562	Leuthold et al. 2019.	3.16033e-05	0.00237817	21.5421	23.1002	10.5375	0.345533
Lidocaine	54	DTXSID1045166	137-58-6	Sigma Aldrich, Madrid (Spain)	≥98 %	234.343	234.343	2.44	experimental PhysPropNCCT	1.79032	Avdeef et al., 1998	1.46738	(LSERD eq.1)& ∆SP/w of 1	13.1	7.19	UFZ; Sirius T3 + ACD pKa/GALAS	0.618584			0.381416	4.21825	0.625133	0.00280274	2.01604e-05	0.21357	0.000400752	5.86224	9.71107	0.901109				1.12	4.77932e-06	9.50042e-05	1.02226	this study	4.64123e-05	0.000922592	13.4958	29.5012	16.8201	0.434376
Cyclophosphamide	55	DTXSID6024888	50-18-0	Sigma Aldrich, Madrid (Spain)	≥98 %	261.08	279.1	0.63	experimental PhysPropNCCT	0.7563	Kow-QSAR (∆mw=1)	0.0699	Kow QSAR & ∆SP/w1				1				1.08307	0.0346579	0.029598	4.14843e-08	0.0769122	0.00909782	47.9269	0.239486		0.04	danio rerio, embryo	Brox et al. (2016).	0.01	3.83024e-08	0.0084	-0.924279	Brox et al., 2016. (for 72 h)	9.17289e-09	0.00201168	10.5974	3.52358	21.4202	4.52249
Propylthiouracil	56	DTXSID5021209	51-52-5	Sigma Aldrich, Madrid (Spain)	≥98 %	170.23	170.23	-0.33	PP-LFER, Ulrich, N., Endo, S., Brown, T.N., Watanabe, N., Bronner, G., Abraham, M.H., Goss, K.-U., UFZ-LSER database v 3.2.1 [Internet], Leipzig, Germany, Helmholtz Centre for Environmental Research-UFZ. 2017 [accessed on 11.08.2023]. Available from http://www.ufz.de/lserd	-0.268121	LSERD, eq. 1 (∆mw=1)	-0.918121	(LSERD eq.1)& ∆SP/w of 1	8.05		Huchthausen et al. (2024).	0.817079	0.182921			0.920912	-0.0357818	0.305801	7.57374e-06	0.00855094	0.00192934	1.12998	0.553386	0.187775				1.4	8.22417e-06	0.00209504	-0.321191	this study	4.55114e-06	0.00115936	0.679018	145.965	334.306	1.66414
Colchicine	57	DTXSID5024845	64-86-8	Sigma Aldrich, Madrid (Spain)	≥95 %	399.443	399.443	1.3	experimental PhysPropNCCT	2.41	LSERD, eq. 1 (∆mw=1)	2.27	(LSERD eq.1)& ∆SP/w of 1	14.6	-0.7	ACD pKa/GALAS	1				19.9809	1.30061	0.000682496	0.000287125	0.187819	0.00134203	17.2643	1.76485	0.162498	0.07	danio rerio, embryo	Brox et al. (2016).	5.74	1.437e-05	6.71659e-05	1.17285	this study	2.53609e-05	0.000118538	1.5249	10.1613	148.862	11.3216
Methotrexate	58	DTXSID601017640	59-05-2	Sigma Aldrich, Madrid (Spain)	0.98	454.447	472.5	-1.85	experimental PhysPropNCCT	-1	@ -1 at logKow < -1 (Gobas 1988)	-2.7405	Kow QSAR & ∆SP/w1	3.32	1.2	Huchthausen et al. (2024).	1.47648e-07	0.00177512	0.998225		0.90471	-0.0434908	1.62181	1.67227e-06	0.00161378	0.000176514	0.0195105	0.0783849	0.0201204				0.84	1.8484e-06	0.000195105	0.709731	this study	1.44887e-07	1.52933e-05	0.00169041	8312.49	134287	11.5419
Tiratricol	59	DTXSID2045232	51-24-1	Sigma Aldrich, Madrid (Spain)	0.98	621.935		5.473	mean of ACD consensus and KOWWIN	4.65206	Kow QSAR	2.60962	Kow QSAR & ∆SP/w1	4.48		Huchthausen et al. (2024).	0.00111442	0.926933	0.0719529		689.667	2.83864	4.11582e-06	9.78075e-06	0.950119	0.00318117	207.02	40.3316	21.2503				0.00882019	1.41819e-08	4.61262e-06	2.33605	this study	5.71977e-07	0.000186034	12.1065	0.892296	18.7503	17.0999
Metyrapone	60	DTXSID1023314	54-36-4	Sigma Aldrich, Madrid (Spain)	0.99	226.279	226.28	1.7965	mean of ACD consensus and KOWWIN	1.93387	Kow QSAR	0.920854	Kow QSAR & ∆SP/w1		3.11	Huchthausen et al. (2024).	0.998489			0.00151127	2.84278	0.453744	0.00202053	1.41964e-05	0.441045	0.0030076	90.8552	2.24	0.0111169				1.13	4.99384e-06	0.00105798	-0.024476	this study	1.11862e-05	0.00236987	71.5903	1.9098	3.17082	1.2691
Iopanoic acid	61	DTXSID6023159	96-83-3	Sigma Aldrich, Madrid (Spain)	0.99	570.935		4.68942	mean of ACD consensus and KOWWIN	4.14456	LSER	2.03784	Kow QSAR & ∆SP/w1	4.47	0.62	Huchthausen et al. (2024).	0.00117352	0.998826			213.547	2.32949	1.30883e-05	4.48836e-05	0.953723	0.00129826	84.8068	19.7883	3.55996				0.12	2.10182e-07	6.0795e-06	2.21613	Stinckens et al. 2018.	4.15913e-06	0.000120303	7.8586	2.15286	28.8856	10.7916
Naproxen	62	DTXSID4040686	22204-53-1	Sigma Aldrich, Madrid (Spain)	>98%	230.263		3.18	PhysPropNCCT (COMPTOX)	2.17	Henneberger et al. 2019	0.933802	Kow QSAR & ∆SP/w1	4.19		Huchthausen et al. (2024).	0.000616215	0.999384			3.76924	0.576254	0.00117951	1.91521e-05	0.572926	0.000812969	31.9021	1.41841	0.274988	13.7	danio rerio, embryo	Bittner et. al. (2019).	1.17	5.08115e-06	0.000215685	0.66618	this study	7.20715e-06	0.00030593	12.0051	5.46865	18.9086	2.65737
Sorafenib	63	DTXSID7041128	284461-73-0	Sigma Aldrich, Madrid (Spain)	0.99	464.83		4.782	mean of ACD consensus and KOWWIN	4.94982	Kow QSAR	3.10086	Kow QSAR & ∆SP/w1		2.17	ACD/GALAS	0.999994			5.8884e-06	1405.4	3.1478	2.08776e-06	6.2152e-05	0.925489	0.000144752	9.17579	1347.59	92.6217				0.0205565	4.42238e-08	1.02997e-07	3.98717	this study	5.95957e-05	0.000138799	8.79839	20.2701	25.8002	1.04289
References
-1 at logKow < -1 Gobas et al. (1988)	Gobas, F. A., J. M. Lahittete, G. Garofalo, W. Y. Shiu and D. Mackay (1988). "A novel method for measuring membrane-water partition coefficients of hydrophobic organic chemicals: comparison with 1-octanol-water partitioning." J Pharm Sci 77(3): 265-272.
ACD and KOWWIN	Mean value of prediction from ACD Concensus LogP (ACD/Labs. (1994-2015). "ACD/ Percepta." Build 2726) and KOWWIN assesses via EPI suite (Meylan, W.M. and P.H. Howard. 2005. Estimating octanol-air partition coefficients with octanol-water partition coefficients and Henry's law constants. Chemosphere 61:640-644)
ACD pKa/GALAS	ACD/Labs. (1994-2015). "ACD/ Percepta." Build 2726.
Adlard et al. (1995)	Adlard, M., G. Okafo, E. Meenan and P. Camilleri (1995). "Rapid estimation of octanol–water partition coefficients using deoxycholate micelles in capillary electrophoresis." Journal of the Chemical Society, Chemical Communications(21): 2241-2243.
Arnold et al. (1997)	Arnold, C. G., A. Weidenhaupt, M. M. David, S. R. Müller, S. B. Haderlein and R. P. Schwarzenbach (1997). "Aqueous Speciation and 1-Octanol−Water Partitioning of Tributyl- and Triphenyltin: Effect of pH and Ion Composition." Environmental Science & Technology 31(9): 2596-2602.
Avdeef et al. (1998)	Avdeef, A., K. J. Box, J. E. Comer, C. Hibbert and K. Y. Tam (1998). "pH-metric logP 10. Determination of liposomal membrane-water partition coefficients of ionizable drugs." Pharm Res 15(2): 209-215.
Baker et al. (1992)	Baker, E. A., A. L. Hayes and R. C. Butler (1992). "Physicochemical properties of agrochemicals: Their effects on foliar penetration." Pesticide Science 34(2): 167-182.
Bittner et. al. 2019.	Bittner, L.; Klüver, N.; Henneberger, L.; Mühlenbrink, M.; Zarfl, C.; Escher, B. I. Combined Ion-Trapping and Mass Balance Models To Describe the pH-Dependent Uptake and Toxicity of Acidic and Basic Pharmaceuticals in Zebrafish Embryos ( Danio Rerio ). Environ. Sci. Technol. 2019, 53 (13), 7877–7886. https://doi.org/10.1021/acs.est.9b02563.
Brox et al. (2016)	Brox, S.; Seiwert, B.; Küster, E.; Reemtsma, T. Toxicokinetics of Polar Chemicals in Zebrafish Embryo ( Danio Rerio ): Influence of Physicochemical Properties and of Biological Processes. Environ. Sci. Technol. 2016, 50 (18), 10264–10272. https://doi.org/10.1021/acs.est.6b04325.
CompTox	US EPA, CompTox Chemicals Dashboard (assessed 2023), https://comptox.epa.gov/dashboard/
Creton et al. (2013).	Creton, S.; Weltje, L.; Hobson, H.; Wheeler, J. R. Reducing the Number of Fish in Bioconcentration Studies for Plant Protection Products by Reducing the Number of Test Concentrations. Chemosphere 2013, 90 (3), 1300–1304. https://doi.org/10.1016/j.chemosphere.2012.09.029.
Danish EPA Report	Danish_EPA_Report: Short-chain Polyfluoroalkyl_x000D_ Substances (PFAS). A literature review of information on_x000D_ human health effects and environmental_x000D_ fate and effect aspects of short-chain PFAS. (<a href="https://www2.mst.dk/Udgiv/publications/2015/05/978-87-93352-15-5.pdf">Environmental project No. 1707, 2015<a/>)
Drillia et al. 2005	Drillia, P., K. Stamatelatou and G. Lyberatos (2005). "Fate and mobility of pharmaceuticals in solid matrices." Chemosphere 60(8): 1034-1044.
Ebert et al. (2020)	Ebert, A., F. Allendorf, U. Berger, K.-U. Goss and N. Ulrich (2020). "Membrane/Water Partitioning and Permeabilities of Perfluoroalkyl Acids and Four of their Alternatives and the Effects on Toxicokinetic Behavior." Environmental Science & Technology 54(8): 5051-5061.
El-Amrani et al. 2012.	El-Amrani, S.; Pena-Abaurrea, M.; Sanz-Landaluze, J.; Ramos, L.; Guinea, J.; Cámara, C. Bioconcentration of Pesticides in Zebrafish Eleutheroembryos (Danio Rerio). Science of The Total Environment 2012, 425, 184–190. https://doi.org/10.1016/j.scitotenv.2012.02.065.
Experimental PhysPropNCCT	Experimental PhysPropNCCT [assessed via comptox.epa.gov/dashboard on 26 July 2023] The PHYSPROP data sets are the publicly available data files underpinning the EPISuiteTM prediction models. The data were curated by NCCT using a combination of manual and automated processing routines with only the highest quality data reported.
Govers et al. (1986)	Govers, H., C. Ruepert, T. Stevens and C. J. van Leeuwen (1986). "Experimental determination and prediction of partition coefficients of thioureas and their toxicity to Photobacterium phosphoreum." Chemosphere 15(4): 383-393.
Gutiérrez-Noya et al. (2023).	Gutiérrez-Noya, V. M.; Gómez-Oliván, L. M.; Casas-Hinojosa, I.; García-Medina, S.; Rosales-Pérez, K. E.; Orozco-Hernández, J. M.; Elizalde-Velázquez, G. A.; Galar-Martínez, M.; Dublán-García, O.; Islas-Flores, H. Short-Term Exposure to Dexamethasone at Environmentally Relevant Concentrations Impairs Embryonic Development in Cyprinus Carpio: Bioconcentration and Alteration of Oxidative Stress-Rela…
Hansch et al. (1995)	Hansch, C., Leo, A. and Hoekman, D. (1995) Exploring QSAR: Hydrophobic, electronic, steric constants. ACS, Washington, DC.
Henneberger et al. (2019)	Henneberger, L., M. Muhlenbrink, F. C. Fischer and B. I. Escher (2019). "C18-Coated Solid-Phase Microextraction Fibers for the Quantification of Partitioning of Organic Acids to Proteins, Lipids, and Cells." Chem Res Toxicol 32(1): 168-178.
Huchthausen et al. (2024).	Huchthausen, J.; Braasch, J.; Escher, B. I.; König, M.; Henneberger, L. Effects of Chemicals in Reporter Gene Bioassays with Different Metabolic Activity Compared to Baseline Toxicity. Chemical Research in Toxicology 2024.
Hunziker et al. (2001)	Hunziker, R. W., B. I. Escher and R. P. Schwarzenbach (2001). "pH Dependence of the Partitioning of Triphenyltin and Tributyltin between Phosphatidylcholine Liposomes and Water." Environmental Science & Technology 35(19): 3899-3904.
Kow-QSAR (∆mw=1) Endo et al. (2011)	Endo, S., B. I. Escher and K. U. Goss (2011). "Capacities of membrane lipids to accumulate neutral organic chemicals." Environ Sci Technol 45(14): 5912-5921.
Kwon et al. (2006)	Kwon, J.-H., H. M. Liljestrand and L. E. Katz (2006). "Partitioning of moderately hydrophobic endocrine disruptors between water and synthetic membrane vesicles." Environmental Toxicology and Chemistry 25(8): 1984-1992.
Liu et al. (2016).	Liu, N.; Dong, F.; Xu, J.; Liu, X.; Zheng, Y. Chiral Bioaccumulation Behavior of Tebuconazole in the Zebrafish (Danio Rerio). Ecotoxicology and Environmental Safety 2016, 126, 78–84. https://doi.org/10.1016/j.ecoenv.2015.12.007.
Molina-Fernandez et al. (2017).	Molina-Fernandez, N.; Perez-Conde, C.; Rainieri, S.; Sanz-Landaluze, J. Method for Quantifying NSAIDs and Clofibric Acid in Aqueous Samples, Lumpfish (Cyclopterus Lumpus) Roe, and Zebrafish (Danio Rerio) Eleutheroembryos and Evaluation of Their Bioconcentration in Zebrafish Eleutheroembryos. Environ Sci Pollut Res 2017, 24 (12), 10907–10918. https://doi.org/10.1007/s11356-016-6671-8.
Neuwoehner et al. (2009)	Neuwoehner, J. and B. Escher (2010). "The pH-dependent toxicity of basic pharmaceuticals in the green algae Scenedesmus vacuolatus can be explained with a toxicokinetic ion-trapping model." Aquatic toxicology (Amsterdam, Netherlands) 101: 266-275.
Niu et al. (2022)	Niu, L., L. Henneberger, J. Huchthausen, M. Krauss, A. Ogefere and B. I. Escher (2022). "pH-Dependent Partitioning of Ionizable Organic Chemicals between the Silicone Polymer Polydimethylsiloxane (PDMS) and Water." ACS Environ Au 2(3): 253-262.
Portruneli et al. (2021).	Portruneli, N.; Bonansea, R. I.; Valdés, M. E.; Da Silva, L. C. M.; Viana, N. P.; Goulart, B. V.; Souza, I. D. C.; Espíndola, E. L. G.; Montagner, C. C.; Wunderlin, D. A.; Fernandes, M. N. Whole-Body Bioconcentration and Biochemical and Morphological Responses of Gills of the Neotropical Fish Prochilodus Lineatus Exposed to 2,4-Dichlorophenoxyacetic Acid or Fipronil Individually or in a Mixture. …
PP-LFER and COSMO	Neutral species was predicted with PP-LFER, Ulrich, N., Endo, S., Brown, T.N., Watanabe, N., Bronner, G., Abraham, M.H., Goss, K.-U., UFZ-LSER database v 3.2.1 [Internet], Leipzig, Germany, Helmholtz Centre for Environmental Research-UFZ. 2017 [accessed on 11.08.2023]. Available from http://www.ufz.de/lserd and charged species was predicted with COSMOtherm program, Release C1.2, COSMOlogic GmbH&C…
PP-LFER Ulrich et al. (2017)	PP-LFER, Ulrich, N., Endo, S., Brown, T.N., Watanabe, N., Bronner, G., Abraham, M.H., Goss, K.-U., UFZ-LSER database v 3.2.1 [Internet], Leipzig, Germany, Helmholtz Centre for Environmental Research-UFZ. 2017 [accessed on 11.08.2023]. Available from http://www.ufz.de/lserd
Quinn et al. (2014)	Quinn, C. L., S. A. van der Heijden, F. Wania and M. T. Jonker (2014). "Partitioning of polychlorinated biphenyls into human cells and adipose tissues: evaluation of octanol, triolein, and liposomes as surrogates." Environ Sci Technol 48(10): 5920-5928.
Ran et al. (2002)	Ran, Y., Y. He, G. Yang, J. L. Johnson and S. H. Yalkowsky (2002). "Estimation of aqueous solubility of organic compounds by using the general solubility equation." Chemosphere 48(5): 487-509.
Rossi et al. (2024).	Rossi, A. S.; Michlig, M. P.; Repetti, M. R.; Cazenave, J. Single and Joint Toxicity of Azoxystrobin and Cyproconazole to Prochilodus Lineatus: Bioconcentration and Biochemical Responses. Science of The Total Environment 2024, 907, 167992. https://doi.org/10.1016/j.scitotenv.2023.167992.
Sangster (1993)	J. Sangster, LOGKOW – a Databank of Evaluated Octanol-Water Partition Coefficients, Sangster Research Laboratories, Montreal (1993).
Takács-Novák et al. (1995)	Takács-Novák, K., M. Józan and G. Szász (1995). "Lipophilicity of amphoteric molecules expressed by the true partition coefficient." International Journal of Pharmaceutics 113(1): 47-55.
Tisler et al. (2019).	Tisler, S.; Zindler, F.; Freeling, F.; Nödler, K.; Toelgyesi, L.; Braunbeck, T.; Zwiener, C. Transformation Products of Fluoxetine Formed by Photodegradation in Water and Biodegradation in Zebrafish Embryos ( Danio Rerio ). Environ. Sci. Technol. 2019, 53 (13), 7400–7409. https://doi.org/10.1021/acs.est.9b00789.
Tobias et al. (1964)	Tobias, R. S. and M. Yasuda (1964). "The Origin of the Isotope Effect on the Acid Dissociation Constants of Aquo Metal Ions1." The Journal of Physical Chemistry 68(7): 1820-1828.
Togunde et al. (2012).	Togunde, O. P.; Oakes, K. D.; Servos, M. R.; Pawliszyn, J. Determination of Pharmaceutical Residues in Fish Bile by Solid-Phase Microextraction Couple with Liquid Chromatography-Tandem Mass Spectrometry (LC/MS/MS). Environ. Sci. Technol. 2012, 46 (10), 5302–5309. https://doi.org/10.1021/es203758n.
Tomlin (1994)	Tomlin, C.D.S. (1994) The Pesticide Manual: Incorporating the Agrochemicals Handbook. British Crop Protection Council, The Royal Society of Chemistry, Cambridge.
Vaes et al. (1997)	Vaes, W. H., E. U. Ramos, C. Hamwijk, I. van Holsteijn, B. J. Blaauboer, W. Seinen, H. J. Verhaar and J. L. Hermens (1997). "Solid phase microextraction as a tool to determine membrane/water partition coefficients and bioavailable concentrations in in vitro systems." Chem Res Toxicol 10(10): 1067-1072.
Veith et al. (1979).	Veith, G. D.; DeFoe, D. L.; Bergstedt, B. V. Measuring and Estimating the Bioconcentration Factor of Chemicals in Fish. J. Fish. Res. Bd. Can. 1979, 36 (9), 1040–1048. https://doi.org/10.1139/f79-146.
Vignet et al. (2018).	Vignet, C.; Cappello, T.; Fu, Q.; Lajoie, K.; De Marco, G.; Clérandeau, C.; Mottaz, H.; Maisano, M.; Hollender, J.; Schirmer, K.; Cachot, J. Imidacloprid Induces Adverse Effects on Fish Early Life Stages That Are More Severe in Japanese Medaka (Oryzias Latipes) than in Zebrafish (Danio Rerio). Chemosphere 2019, 225, 470–478. https://doi.org/10.1016/j.chemosphere.2019.03.002.
Zhang et al. (2022).	Zhang, L.; Brooks, B. W.; Liu, F.; Zhou, Z.; Li, H.; You, J. Human Apparent Volume of Distribution Predicts Bioaccumulation of Ionizable Organic Chemicals in Zebrafish Embryos. Environ. Sci. Technol. 2022, 56 (16), 11547–11558. https://doi.org/10.1021/acs.est.2c03421.
Weigt et al. (2011).	Weigt, S.; Huebler, N.; Strecker, R.; Braunbeck, T.; Broschard, T. H. Zebrafish (Danio Rerio) Embryos as a Model for Testing Proteratogens. Toxicology 2011, 281 (1–3), 25–36. https://doi.org/10.1016/j.tox.2011.01.004.
Wiegand et al. (2000).	Wiegand, C.; Pflugmacher, S.; Giese, M.; Frank, H.; Steinberg, C. Uptake, Toxicity, and Effects on Detoxication Enzymes of Atrazine and Trifluoroacetate in Embryos of Zebrafish. Ecotoxicology and Environmental Safety 2000, 45 (2), 122–131. https://doi.org/10.1006/eesa.1999.1845.

## Sheet: S1_B_Dose-Response-curves
Dose-Response curve	test_substance	age_embryo_exposure_start_hpf	age_embryo_observation_hpf	exposure_duration_h	AIC	5	df	slope	LC10 [µM]	LC50 [µM]	2.5 %	97.5 %	p-value (arithm)	p-value (log)	AIC_slope_0
	Ethoprop	2.0	96.0	94	94.027								0.856702	0.636567	81.71804904462279
	Pirinixic acid	2.0	96.0	94	98.9178	9.3778562578449	11	2.92905	211.763	448.369	229.4	667.339	0.138674	0.0191709	102.1641101094354
	N,N'-Methylenebisacrylamide	2.0	96.0	94	212.272	5.6839715173191	31	10.2179	7273.58	9018.56	8445.08	9592.04	0.00114369	0.161677	281.9291009751236
	N-(Butoxymethyl)acrylamide	2.0	96.0	94	99.2304	5.81412833358988	13	64.9453	166.289	172.011	-16470.3	16814.3	9.50984e-09	1.29945e-10	160.83027277372335
	N-(Isobutoxymethyl)acrylamide	2.0	96.0	94	197.212	19.5788921883806	20	1.89623	150.86	480.623	253.767	707.478	0.00539888	1.23803e-07	225.24944430959425
	N,N-Diethylacrylamide	2.0	96.0	94	84.2851	6.91781931948685	10	37.7323	3885.29	4118.25	2964.82	5271.69	6.81036e-05	1.9084e-06	123.80302477070775
	Methacrylamide	2.0	96.0	94	130.601	6.79135050427851	17	8.24992	25228.5	32927.5	31315.4	34539.5	2.53517e-10	0.00656173	180.92657976414492
	Imidazole	2.0	96.0	94	266.44	11.4888200278461	32	2.50647	11137.5	26760.8	20801.4	32720.2	5.03877e-11	4.42813e-05	294.9375199076139
	4-Methylimidazole	2.0, 0.0	96.0	94	303.815	19.9057254181715	32	3.23406	6145.77	12123.7	9575.2	14672.3	1.41704e-11	6.83375e-06	336.8993650021288
	2-Methylimidazole	2.0, 0.0	96.0	94	51.158	2.08346378173171	9	23.1408	23253.8	25570	17334	33805.9	1.79758e-11	0.00140865	115.17710497116704
	1-Methylimidazole	0.0	96.0	94	97.48	11.9877980998105	10	3.64946	5375.27	9814.65	7924.71	11704.6	7.31992e-08	0.000501765	117.19301399634595
	1H-Imidazole, 1,2-dimethyl-	2.0, 0.0	96.0	94	128.88	9.56153264912142	15	7.34954	5544.54	7476.58	6506.29	8446.87	2.03718e-08	0.0101642	161.48476694268476
	2-Ethyl-4-methyl-1H-imidazole	2.0, -1.0	96.0	94	115.521	6.45497191835897	15	48.9677	10104.9	10568.6	-8308.23	29445.5	2.52606e-10	0.00142215	169.08090428194777
	1H-Imidazole-1-propanamine	0.0, 2.0	96.0	94	115.056	9.85320535406765	13	6.65279	111963	155780	141909	169650	1.45926e-10	0.00453029	146.76554582679094
	Triadimenol	2.0	96.0	94	94.8543	10.7454883789477	10	8.96393	12.2524	15.6558	5.94223	25.3693	1.89558e-06	0.0154544	116.53431206553574
	Genistein	2.0	96.0	94	125.966	18.9658984954165	12	16.8992	21.328	24.2894	11.5502	37.0286	0.000472709	3.53316e-05	150.1955486686538
	Niflumic acid	2.0	96.0	94	162.98	15.9225577644125	17	3.52512	27.6839	51.6329	38.1036	65.1621	0	0.000213364	190.30881779223574
	Dexamethasone	2.0	96.0	94	90.8236								0.98408	0.974594	44.93396506228861
	Atorvastatin	2.0	96.0	94	175.2	17.5270964090385	18	2.24611	5.83589	15.522	11.2555	19.7886	1.31544e-05	7.86973e-09	204.94984167828446
	Diclofenac	2.0	96.0	94	217.591	50.5784441471431	18	97.2026	2.06225	2.1094	-18.8998	23.1186	0.906959	0.758225	195.2468313811195
	Acetaminophen	2.0	96.0	94	315.429	27.1300540372854	31	1.13091	844.035	5890.41	2697.75	9083.07	1.40457e-06	5.28078e-05	331.8196067386134
	Carbamazepine	2.0	96.0	94	49.6069	11.2200865388857	4	5.30813	174.364	263.771	170.332	357.21	0.00168244	0.119159	59.354778054387225
	Fipronil	0.0	96.0	96	84.5178								0.812354	0.199707	81.27189015423829
	Colchicine	2.0	96.0	94	94.2848	6.11756235283667	12	34.373	63.0068	67.1659	10.7218	123.61	6.48066e-06	1.26437e-07	150.32145750761705
	Methotrexate	2.0	96.0	94	126.735	19.4938268639259	12	1.94711	63.1229	195.105	118.734	271.476	1.23102e-10	1.88427e-05	143.35094932609064
	Caffeine	2.0	96.0	103.339	15.3024695041324	10	7.8184	248.955	329.74	120.644	538.835	2.31825e-08	0.000801857	123.70618346414545	-20.3672
	Chlorpyrifos	2.0	96.0	70.2761								0.580384	0.493901	61.506751976039084	8.76938
	Chlorpyrifos oxon	2.0	96.0	122.644	16.8438401686242	12	3.94759	0.508993	0.888054	0.6245	1.15161	0.21394	5.23647e-05	146.93466635167024	-24.2909
	Ethylene thiourea	2.0	96.0	164.374	20.8890268510852	16	1.07416	603.353	4665.88	1816.02	7515.74	0.00148241	1.18463e-07	181.79865856524847	-17.4249
	Diphenylamine	2.0	96.0	102.517	14.7874018803445	10	6.51001	94.7797	132.83	85.9564	179.704	0.000184235	0.0998205	114.18761602525261	-11.6703
	Valproic acid	2.0	96.0	153.496	25.9738736355935	14	1.33506	124.299	644.501	223.734	1065.27	0.000118917	0.017571	162.31132238998583	-8.81487
	Verapamil	2.0	96.0	109.4	19.6984172421933	10	0.327284	0.146662	120.769	-251.184	492.722	2.59275e-05	0.04359	112.96874052573918	-3.56916
	Carbendazim	0.0, 2.0	96.0	92.9675								0.178364	0.103566	104.5166355651146	-11.5491
	Picoxystrobin	2.0	96.0	315.339	31.3984756974123	30	0.681048	0.0144563	0.36408	-0.126553	0.854714	0.0289267	0.000606359	335.8400081503103	-20.5006
	Imazalil	2.0	96.0	185.973	22.9443461854369	18	2.1129	1.6032	4.5354	2.78386	6.28694	3.11918e-06	0.00353552	199.71590745681243	-13.7427
	N,N-Dimethylformamide	2.0	96.0	82.9952	6.55583736919566	10	29.6297	95623.9	102985	66638.5	139331	0.00254861	2.39695e-05	129.82377205454043	-46.8286
	Cyproconazole	2.0	96.0	177.384	18.5104445582127	18	1.8442	23.5707	77.5894	48.0868	107.092	2.69733e-05	9.82104e-06	202.858268026471	-25.4745
	2-Aminophenol	2.0	96.0	335.405	24.1602801650351	34	2.47086	6.60943	16.0829	11.6222	20.5435	2.13148e-05	8.14958e-06	359.68571116400614	-24.2807
	Rotenone	2.0	96.0	103.874	2.94639557066337	18	15.6771	0.13711	0.157738	0.109491	0.205985	6.81723e-07	1.33227e-15	212.35219507201373	-108.479
	1H-Imidazole, 2-ethyl-	2.0	96.0	187.198	11.0178543456507	22	9.34118	3929.04	4970.97	4332.05	5609.88	1.92995e-06	6.30409e-07	244.0446326831398	-56.847
	1H-Imidazole, 1-ethenyl-	2.0	96.0	219.722	21.6957916421589	22	1.30171	712.219	3851.95	1957.48	5746.42	1.79834e-05	1.42247e-06	240.3166561365785	-20.5942
	Chlorpromazine	2.0	96.0	86.0328	7.44038727693976	10	3.0262	4.93073	10.1915	8.44163	11.9414	7.86484e-10	8.7552e-11	124.4382853666491	-38.4055
	Azoxystrobin	2.0	96.0	38.418	4.41626610388932	4	10.3209	4.65773	5.76278	1.60088	9.92467	1.14117e-07	0.0263292	63.85934822288648	-25.4413
	Mebendazole	2.0	96.0	76.1329	22.3809296926125	6	1.29524	0.0150752	0.0822228	-0.00384161	0.168287	0.019065	0.000176103	81.3438998139889	-5.21099
	Lidocaine	2.0	96.0	161.538	19.3068665186473	16	2.03695	50.8983	149.682	95.0042	204.359	4.60309e-06	0.00909074	165.4842775411287	-3.946
	Metyrapone	2.0	96.0	44.0876	7.0834397251827	4	11.1362	526.21	640.985	-23.1207	1305.09	0.000228857	2.84873e-05	65.90380259301124	-21.8162
	Naproxen	2.0	96.0	48.9064	10.5838734956009	4	2.7403	153.464	342.163	215.685	468.641	2.25153e-13	0.000194681	63.72873792838571	-14.8223
	Sorafenib	2.0	96.0	66.3315	12.1292452110204	6	2.45446	0.0725534	0.177597	0.102997	0.252198	1.49155e-07	2.77815e-07	85.09534905090256	-18.7639

## Sheet: S2_Experimental raw data
Compound name	Sample ID	Molar mass [g/mol] neutral form	Nominal Exposure concentration [mg/L]	Measured Exposure concentration [mg/L]	Measured Exposure concentration [mmol/L]	Concentration in ZFE Extract [ng/mL]	Extraction volume [mL]	ZFEs extracted	Internal concentration [ng/organism]	Internal concentration [mg/L]	Internal concentration [µM]	BCF [L/Lembryo]	Mean BCF	Standard deviation BCF
Ethoprophos	1.1	242.339	10	9.72238	0.0401189	649.999	0.2	8	16.25	64.484	266.09	6.63254	4.97435	1.17131
	1.2	242.339	10	9.72238	0.0401189	550.797	0.2	8	13.7699	54.6426	225.48	5.62029
	1.3	242.339	10	10.9826	0.0453193	505.902	0.2	8	12.6476	50.1887	207.101	4.56983
	1.4	242.339	10	10.9826	0.0453193	430.55	0.2	7	12.3014	48.8152	201.433	4.44476
	1.5	242.339	10	10.9826	0.0453193	399.018	0.2	8	9.97545	39.5851	163.346	3.60434
Pirinixic acid	2.1	323.798	75	60.797	0.187762	61.2043	0.2	9	1.3601	5.3972	16.6684	0.0887742	0.298626	0.323786
	2.2	323.798	75	74.404	0.229785	320.882	0.2	12	5.34804	21.2224	65.542	0.285232
	2.3	323.798	10	16.7659	0.0517787	95.4215	0.2	8	2.38554	9.46642	29.2356	0.564625
	2.4	323.798	10	16.7659	0.0517787	1.85073	0.2	8	0.0462683	0.183604	0.567033	0.0109511
	2.5	323.798	10	16.7659	0.0517787	41.7707	0.2	8	1.04427	4.14392	12.7979	0.247164
	2.6	323.798	10	16.7659	0.0517787	1.39039	0.2	8	0.0347597	0.137936	0.425992	0.00822717
	2.7	323.798	10	16.7659	0.0517787	149.634	0.2	8	3.74085	14.8446	45.8454	0.885409
N,N'-methylenediacrylamide	3.1	154.169	1	0.764071	0.00495606	0.0684117	0.2	7	0.00195462	0.00775643	0.0503112	0.0101515	0.0320383	0.0309527
	3.2	154.169	1	0.620594	0.00402541	0.253	0.2	6	0.00843333	0.0334656	0.217071	0.0539251
N-(butoxymethyl)acrylamide	4.1	157.213	1	0.941008	0.00598556	45.9301	0.2	8	1.14825	4.55655	28.9833	4.8422	3.67092	1.65644
	4.2	157.213	1	0.958866	0.00609915	30.2	0.2	10	0.604	2.39683	15.2457	2.49965
N-[(2-methylpropoxy)methyl]acrylamide	5.1	157.213	10	9.81151	0.062409	47.2564	0.2	8	1.18141	4.68813	29.8203	0.47782	0.38855	0.126247
	5.2	157.213	10	9.36839	0.0595904	31.7947	0.2	9	0.706549	2.80377	17.8342	0.29928
N,N'-diethylacrylamide	6.1	127.187	1	0.953627	0.00749783	4.0863	0.2	8	0.102157	0.405387	3.18733	0.4251	0.448232	0.0327131
	6.2	127.187	1	0.986615	0.0077572	4.68774	0.2	8	0.117194	0.465054	3.65646	0.471363
Methacrylamide	7.1	85.106	1	1.88738	0.0221768	0.64678	0.2	8	0.0161695	0.0641647	0.753938	0.0339967	0.403017	0.521873
	7.2	85.106	1	2.09432	0.0246084	14.261	0.2	7	0.407457	1.61689	18.9986	0.772037
Imidazole	8.1	68.079	1000	1252.26	18.3943	26261.3	0.2	8	656.532	2605.29	38268.6	2.08046	1.33632	0.721965
	8.2	68.079	1	0.757961	0.0111335	7.39033	0.2	6	0.246344	0.977556	14.3591	1.28972
	8.3	68.079	1	0.757961	0.0111335	3.66038	0.2	6	0.122013	0.484177	7.11198	0.638789
1-Methylimidazole	9.1	82.106	1	0.951235	0.0115855	39.4073	0.2	8	0.985182	3.90945	47.6147	4.10987	4.37211	0.911874
	9.2	82.106	1	0.951235	0.0115855	56.7993	0.2	8	1.41998	5.63485	68.629	5.92372
	9.3	82.106	1	1.95971	0.0238681	69.5975	0.2	8	1.73994	6.90452	84.0927	3.52323
	9.4	82.106	1	1.95971	0.0238681	84.5206	0.2	8	2.11301	8.38498	102.124	4.27868
	9.5	82.106	1	1.95971	0.0238681	79.5103	0.2	8	1.98776	7.88792	96.07	4.02504
2-methyl imidazole	10.1	82.106	1	1.03441	0.0125984	32.7087	0.2	7	0.934535	3.70847	45.1669	3.58513	3.75376	0.238478
	10.2	82.106	1	1.03441	0.0125984	30.6735	0.2	6	1.02245	4.05734	49.4158	3.92239
4-methyl imidazole	11.1	82.106	1	2.67437	0.0325722	39.949	0.2	7	1.1414	4.52936	55.1648	1.69362	1.58335	0.279582
	11.2	82.106	1	2.67437	0.0325722	29.8494	0.2	7	0.852839	3.38428	41.2185	1.26545
	11.3	82.106	1	2.67437	0.0325722	36.2106	0.2	6	1.20702	4.78976	58.3363	1.79099
1,2-dimethylimidazole	12.1	96.133	1	1.06318	0.0110594	74.4662	0.2	8	1.86165	7.38752	76.8468	6.94852	7.77501	0.518844
	12.2	96.133	1	1.06318	0.0110594	83.3192	0.2	8	2.08298	8.2658	85.9829	7.77461
	12.3	96.133	1	1.79429	0.0186647	150.951	0.2	8	3.77377	14.9753	155.777	8.34608
	12.4	96.133	1	1.79429	0.0186647	145.324	0.2	8	3.6331	14.417	149.97	8.03496
	12.5	96.133	1	1.79429	0.0186647	140.548	0.2	8	3.51369	13.9432	145.041	7.77089
2-ethyl-4-methyl imidazole	13.1	110.16	1	1.02327	0.0092889	8.54291	0.2	8	0.213573	0.847511	7.69345	0.828242	0.955949	0.180605
	13.2	110.16	1	1.02327	0.0092889	11.1774	0.2	8	0.279434	1.10887	10.066	1.08366
caffeine	14.1	194.193	10	10.2258	0.0526581	214.816	0.2	8	5.37039	21.3111	109.742	2.08405	2.08291	0.246323
	14.2	194.193	10	10.2258	0.0526581	240.03	0.2	8	6.00074	23.8125	122.623	2.32866
	14.3	194.193	10	10.2258	0.0526581	141.937	0.2	6	4.73125	18.7748	96.6813	1.83602
N-Methylaniline	15.1	107.073	1	0.819275	0.00765153	55.5203	0.2	8	1.38801	5.50797	51.4411	6.72298	5.2232	1.7912
	15.2	107.073	1	0.819275	0.00765153	52.2568	0.2	8	1.30642	5.18421	48.4173	6.3278
	15.3	107.073	1	0.819275	0.00765153	31.5673	0.2	6	1.05224	4.17556	38.9972	5.09666
	15.4	107.073	10	9.387	0.0876689	259.768	0.2	8	6.4942	25.7706	240.682	2.74535
Triadimenol	16.1	295.768	0.05	0.0517744	0.000175051	2.86632	0.2	6	0.095544	0.379143	1.28189	7.32298	7.2622	2.65205
	16.2	295.768	0.05	0.0517744	0.000175051	3.86848	0.2	6	0.128949	0.511704	1.73008	9.88333
	16.3	295.768	5	4.22	0.0142679	170.48	0.2	7	4.87086	19.3288	65.3512	4.58028
Chlorpyrifos	17.1	350.584	0.01	0.01	2.85239e-05	80.5037	0.2	6	2.68346	10.6486	30.374	1064.86	536.224	747.608
	17.2	350.584	0.5	0.38	0.00108391	29.055	0.2	8	0.726375	2.88244	8.22183	7.58537
Chlorpyrifos oxon	18.1	334.523	0.01	0.01	2.98933e-05	0.5921	0.2	11	0.0107655	0.0427201	0.127704	4.27201	5.78777	4.09336
	18.2	334.523	0.01	0.01	2.98933e-05	1.05062	0.2	8	0.0262655	0.104228	0.311573	10.4228
	18.3	334.523	0.1	0.121488	0.000363167	2.45086	0.2	6	0.0816953	0.324188	0.969105	2.66848
Genistein	19.1	270.241	1	1.29	0.00477352	45.8978	0.2	8	1.14745	4.55336	16.8492	3.52973	9.80327	5.38345
	19.2	270.241	1	1.29	0.00477352	42.1575	0.2	6	1.40525	5.57639	20.6349	4.32279
	19.3	270.241	1	1.26352	0.00467554	138.782	0.2	8	3.46956	13.7681	50.9475	10.8966
	19.4	270.241	1	1.26352	0.00467554	227.619	0.2	10	4.55238	18.065	66.8478	14.2973
	19.5	270.241	1	0.9865	0.00365045	75.67	0.2	7	2.162	8.57937	31.7471	8.69677
	19.6	270.241	1	0.98	0.00362639	147.602	0.2	7	4.21719	16.7349	61.9257	17.0764
Niflumic acid	20.1	282.221	1	1.05	0.00372048	13.62	0.2	8	0.3405	1.35119	4.7877	1.28685	1.27863	0.229426
	20.2	282.221	1	1.05	0.00372048	12.58	0.2	8	0.3145	1.24802	4.42211	1.18859
	20.3	282.221	1	0.989025	0.00350443	16.6401	0.2	8	0.416003	1.6508	5.84932	1.66912
	20.4	282.221	1	0.989025	0.00350443	9.51469	0.2	7	0.271848	1.07876	3.8224	1.09073
	20.5	282.221	1	0.989025	0.00350443	11.5433	0.2	8	0.288583	1.14517	4.0577	1.15788
dexamethasone	21.1	392.466	1	1.049	0.00267284	12.1599	0.2	6	0.40533	1.60845	4.09832	1.53332	1.22223	0.819664
	21.2	392.466	10	14.15	0.036054	18.3	0.2	9	0.406667	1.61376	4.11183	0.114046
	21.3	392.466	1	1.09099	0.00277982	17.5422	0.2	8	0.438556	1.7403	4.43427	1.59517
	21.4	392.466	1	1.09099	0.00277982	3.99794	0.2	8	0.0999485	0.396621	1.01059	0.363544
	21.5	392.466	1	1.2254	0.0031223	17.9638	0.2	8	0.449095	1.78212	4.54083	1.45432
	21.6	392.466	1	1.2254	0.0031223	28.0761	0.2	8	0.701903	2.78533	7.09699	2.273
Ethylenethiourea	22.1	102.154	1	2.2	0.0215362	1.64369	0.2	8	0.0410923	0.163065	1.59626	0.0741202	0.298502	0.201973
	22.2	102.154	10	19.1963	0.187916	68.8125	0.2	8	1.72031	6.82663	66.827	0.355623
	22.3	102.154	10	19.1963	0.187916	123.921	0.2	11	2.25311	8.94091	87.524	0.465762
Diphenylamine	23.1	169.089	1	1.28	0.00756997	1284.02	0.2	7	36.6862	145.58	860.968	113.735	125.065	83.6999
	23.2	169.089	1	1.28	0.00756997	537.47	0.2	7	15.3563	60.9376	360.388	47.6075
	23.3	169.089	1	0.58	0.00343014	1250.27	0.3	12	31.2567	124.035	733.547	213.853
atorvastatin	24.1	558.648	1	0.987039	0.00176683	87.6305	0.2	10	1.75261	6.9548	12.4493	7.04613	10.1612	7.92942
	24.2	558.648	0.1	0.0866866	0.000155172	3.23178	0.2	10	0.0646356	0.25649	0.459127	2.95883
	24.3	558.648	5	4.75	0.00850267	250.353	0.2	8	6.25883	24.8366	44.4584	5.22876
	24.4	558.648	1	0.75	0.00134253	181.33	0.2	8	4.53325	17.9891	32.2011	23.9854
	24.5	558.648	1	0.75	0.00134253	87.188	0.2	8	2.1797	8.6496	15.4831	11.5328
	24.6	558.648	1	0.75	0.00134253	147.28	0.2	8	3.682	14.6111	26.1544	19.4815
	24.7	558.648	1	1.85	0.00331156	29.1588	0.2	8	0.728971	2.89274	5.17811	1.56364
	24.8	558.648	1	1.85	0.00331156	221.278	0.2	10	4.42555	17.5617	31.4361	9.49282
fluoxetine	25.1	309.33	1	1.09	0.00352374	4014.9	0.2	8	100.373	398.304	1287.63	365.416	365.416
valproic acid	26.1	144.213	15	14.77	0.102418	363.46	0.2	9	8.07689	32.0511	222.248	2.17002	1.73537	0.330121
	26.2	144.213	65	61.6277	0.427337	852.549	0.2	8	21.3137	84.5783	586.481	1.37241
	26.3	144.213	65	61.6277	0.427337	1029	0.2	8	25.725	102.083	707.865	1.65645
	26.4	144.213	65	61.6277	0.427337	1082.51	0.2	8	27.0628	107.392	744.677	1.7426
Verapamil	27.1	454.608	1	1.95	0.00428941	279.617	0.2	8	6.99043	27.7398	61.0191	14.2255	22.025	7.19147
	27.2	454.608	4	3.36112	0.00739344	588.962	0.2	7	16.8275	66.7757	146.886	19.8671
	27.3	454.608	4	3.36112	0.00739344	667.796	0.2	7	19.0799	75.7139	166.548	22.5264
	27.4	454.608	4	3.36112	0.00739344	933.25	0.2	7	26.6643	105.811	232.751	31.4808
Diclofenac	28.1	296.152	1	1.14447	0.00386447	20.9332	0.2	8	0.523329	2.0767	7.01228	1.81455	1.89422	0.261299
	28.2	296.152	1	1.14447	0.00386447	22.1233	0.2	8	0.553083	2.19477	7.41096	1.91772
	28.3	296.152	1	1.14447	0.00386447	22.5671	0.2	7	0.644775	2.55863	8.63957	2.23564
	28.4	296.152	1	0.8	0.00270131	9.7311	0.2	6	0.32437	1.28718	4.34635	1.60898
clofibric acid	29.1	214.648	50	51.63	0.240533	336.231	0.2	7	9.60659	38.1214	177.599	0.738357	0.606674	0.186228
	29.2	214.648	50	51.63	0.240533	247.2	0.2	8	6.18	24.5238	114.251	0.474991
Carbendazim	30.1	191.189	0.01	0.01246	6.51711e-05	0.71827	0.2	8	0.0179568	0.0712569	0.372704	5.71886	5.98865	0.381543
	30.2	191.189	0.01	0.01246	6.51711e-05	0.78604	0.2	8	0.019651	0.0779802	0.407869	6.25844
Picoxystrobin	31.1	367.319	0.1	0.0642101	0.000174808	30.4618	0.2	13	0.468644	1.8597	5.06289	28.9627	58.573	41.8754
	31.2	367.319	0.1	0.078666	0.000214163	78.666	0.2	9	1.74813	6.93704	18.8856	88.1834
Tamoxifen	32.1	371.524	0.01	0.0125169	3.36906e-05	1037.92	0.2	8	25.948	102.968	277.151	8226.35	8898	949.853
	32.2	371.524	0.01	0.00171363	4.61243e-06	206.625	0.2	10	4.1325	16.3988	44.1393	9569.64
Imazalil	33.1	297.18	0.02	0.0219807	7.39644e-05	3.22193	0.2	6	0.107398	0.426181	1.43408	19.3888	48.5432	41.2305
	33.2	297.18	0.02	0.355604	0.0011966	208.88	0.2	6	6.96266	27.6296	92.9726	77.6976
N,N-Dimethylformamide (DMF)	34.1	73.095	1	2.01	0.0274985	5.19	0.2	8	0.12975	0.514881	7.044	0.25616	1.04087	1.36943
	34.2	73.095	1	2.01	0.0274985	4.95	0.2	8	0.12375	0.491071	6.71826	0.244314
	34.3	73.095	25	24.24	0.331623	640.69	0.2	8	16.0173	63.5605	869.56	2.62213
N,N'-bis-(2-hydroxyethyl)-2-nitro-p-phenylenediamine	35.1	241.247	1	0.957417	0.00396862	11.0775	0.2	7	0.316499	1.25595	5.20606	1.31181	1.30611	0.00805986
	35.2	241.247	1	0.957417	0.00396862	12.5499	0.2	8	0.313748	1.24503	5.16083	1.30041
Cyproconazole	36.1	291.78	0.05	0.0563386	0.000193086	8.84978	0.2	10	0.176996	0.702363	2.40717	12.4668	25.5018	18.4343
	36.2	291.78	4	4.2	0.0143944	2039.37	0.2	10	40.7874	161.855	554.715	38.5368
o-Aminophenol	37.1	109.128	0.5	0.344872	0.00316026	9.51295	0.2	11	0.172963	0.68636	6.2895	1.99019	2.05606	1.59311
	37.2	109.128	0.5	0.22	0.00201598	0.96419	0.2	7	0.0275483	0.109319	1.00175	0.496903
	37.3	109.128	0.5	0.7	0.00641449	32.4671	0.2	10	0.649342	2.57675	23.6122	3.68108
Rotenone	38.1	394.423	0.02	0.0018584	4.7117e-06	3.2639	0.2	12	0.0543983	0.215866	0.547296	116.157	158.399	62.103
	38.2	394.423	0.02	0.0018584	4.7117e-06	2.2262	0.2	8	0.055655	0.220853	0.55994	118.84
	38.3	394.423	0.02	0.0018584	4.7117e-06	3.0713	0.2	8	0.0767825	0.304692	0.772501	163.954
	38.4	394.423	0.001	0.000977	2.47703e-06	1.26962	0.2	8	0.0317405	0.125954	0.319338	128.92
	38.5	394.423	0.001	0.000280435	7.11e-07	0.93328	0.2	10	0.0186656	0.0740698	0.187793	264.125
atrazine (ATZ)	39.1	215.69	0.1	0.0942925	0.000437167	1.96624	0.2	10	0.0393248	0.156051	0.723496	1.65497	2.41589	1.07611
	39.2	215.69	1	1.00854	0.00467585	24.2217	0.2	6	0.807391	3.20393	14.8543	3.17682
Paracetamol	40.1	151.163	1	2.09	0.0138261	2.71744	0.2	8	0.067936	0.269587	1.78342	0.128989	0.128989
2-ethylimidazole	41.1	96.068	1	1.14733	0.0119429	42.7796	0.2	8	1.06949	4.24401	44.1771	3.69902	3.33993	0.507822
	41.2	96.068	1	1.14733	0.0119429	34.4739	0.2	8	0.861847	3.42003	35.6001	2.98085
1-Vinylimidazole	42.1	94.053	1	1.24863	0.0132758	13.102	0.2	8	0.327549	1.2998	13.8198	1.04098	1.24324	0.205341
	42.2	94.053	1	1.24863	0.0132758	13.3275	0.2	8	0.333187	1.32217	14.0577	1.0589
	42.3	94.053	1	2.16712	0.0230415	29.7005	0.2	8	0.742511	2.94647	31.3278	1.35963
	42.4	94.053	1	2.16712	0.0230415	26.8801	0.2	8	0.672003	2.66668	28.3529	1.23052
	42.5	94.053	1	2.16712	0.0230415	33.3389	0.2	8	0.833472	3.30743	35.1656	1.52619
Phenytoin	43.1	252.273	10	10.4103	0.0412659	193.743	0.2	8	4.84358	19.2205	76.1895	1.8463	1.67103	0.156214
	43.2	252.273	10	10.4103	0.0412659	162.283	0.2	8	4.05707	16.0995	63.8176	1.5465
	43.3	252.273	10	10.4103	0.0412659	106.265	0.2	5	4.25062	16.8675	66.8622	1.62028
Tebuconazole	44.1	307.82	0.1	0.127634	0.000414639	74.2784	0.2	8	1.85696	7.36889	23.939	57.7344	48.4951	11.9359
	44.2	307.82	0.1	0.127634	0.000414639	66.6935	0.2	8	1.66734	6.61642	21.4944	51.8389
	44.3	307.82	0.1	0.127634	0.000414639	39.8647	0.2	8	0.996618	3.95483	12.8479	30.9857
	44.4	307.82	0.1	0.0848534	0.000275659	45.6926	0.2	8	1.14231	4.53299	14.7261	53.4214
Haloperidol	45.1	375.14	1	0.837464	0.0022324	1046.05	0.2	8	26.1513	103.775	276.63	123.916	112.729	15.8205
	45.2	375.14	1	0.837464	0.0022324	857.184	0.2	8	21.4296	85.0381	226.683	101.542
Chlorpromazine (hydrochloride)	46.1	318.096	1	0.682312	0.00214499	6225.23	0.2	8	155.631	617.583	1941.5	905.132	545.956	266.882
	46.2	318.096	1	0.682312	0.00214499	4068.53	0.2	8	101.713	403.624	1268.88	591.553
	46.3	318.096	1	0.586674	0.00184433	2140.18	0.2	8	53.5046	212.32	667.472	361.904
	46.4	318.096	1	0.586674	0.00184433	1923.34	0.2	8	48.0835	190.807	599.843	325.236
Carbamazepine	47.1	236.274	0.01	0.0148957	6.30442e-05	0.12927	0.2	8	0.00323175	0.0128244	0.0542777	0.860946	1.39269	0.751993
	47.2	236.274	0.01	0.0148957	6.30442e-05	0.28895	0.2	8	0.00722375	0.0286657	0.121324	1.92443
Imidacloprid	48.1	255.66	1	1.076	0.00420871	17.94	0.2	8	0.4485	1.77976	6.96144	1.65405	1.66327	0.0130389
	48.2	255.66	1	1.076	0.00420871	18.14	0.2	8	0.4535	1.7996	7.03905	1.67249
Fipronil	49.1	437.14	0.01	0.0144773	3.31182e-05	1.4325	0.2	9	0.0318333	0.126323	0.288976	8.72557	8.25966	0.658899
	49.2	437.14	0.01	0.0144773	3.31182e-05	1.27952	0.2	9	0.0284338	0.112832	0.258115	7.79375
Thiamethoxam	50.1	291.71	1	1.20297	0.00412385	2.07612	0.2	8	0.051903	0.205964	0.706058	0.171214	0.217449	0.0454319
	50.2	291.71	1	1.20297	0.00412385	2.65679	0.2	8	0.0664197	0.26357	0.903536	0.2191
	50.2	291.71	1	1.20297	0.00412385	3.17738	0.2	8	0.0794345	0.315216	1.08058	0.262032
Azoxystrobin	51.1	403.394	0.1	0.164791	0.00040851	28.7123	0.2	7	0.82035	3.25536	8.06992	19.7545	18.9282	2.20053
	51.2	403.394	0.1	0.164791	0.00040851	27.1788	0.2	8	0.679471	2.69631	6.68407	16.362
	51.3	403.394	0.1	0.164791	0.00040851	30.0401	0.2	7	0.858287	3.4059	8.44312	20.6681
	51.4	403.394	0.1	0.0757051	0.00018767	11.0526	0.2	7	0.315789	1.25313	3.10647	16.5528
Mebendazole	52.1	295.298	0.02	0.0168831	5.71731e-05	2.36987	0.2	8	0.0592468	0.235106	0.796166	13.9255	16.0415	2.99244
	52.2	295.298	0.02	0.0168831	5.71731e-05	3.09007	0.2	8	0.0772518	0.306555	1.03812	18.1575
Citalopram	53.1	324.399	1	0.83	0.00255858	94.88	0.2	7	2.71086	10.7574	33.1609	12.9607	11.0613	3.90198
	53.2	324.399	1	0.83	0.00255858	114.2	0.2	8	2.855	11.3294	34.9242	13.6498
	53.3	324.399	1	0.83	0.00255858	48.12	0.2	7	1.37486	5.45578	16.8181	6.57323
Lidocaine	54.1	234.343	1	1.12582	0.00480417	92.1196	0.2	7	2.63199	10.4444	44.5688	9.27711	9.71107	0.901109
	54.2	234.343	1	1.12582	0.00480417	113.075	0.2	8	2.82687	11.2177	47.8689	9.96403
	54.3	234.343	1	1.12582	0.00480417	123.045	0.2	8	3.07612	12.2068	52.0895	10.8426
	54.4	234.343	1	1.11037	0.00473824	98.0534	0.2	8	2.45134	9.72752	41.5098	8.76058
Cyclophosphamide	55.2	261.08	0.01	0.011806	4.522e-05	0.0285	0.2	8	0.0007125	0.00282738	0.0108296	0.239486	0.239486
Propylthiouracil	56.1	170.23	1	1.5099	0.00886977	8.10188	0.2	7	0.231482	0.91858	5.39611	0.608372	0.553386	0.187775
	56.2	170.23	1	1.5099	0.00886977	5.23953	0.2	8	0.130988	0.519795	3.05348	0.344258
	56.3	170.23	1	1.28527	0.00755017	9.16639	0.2	8	0.22916	0.909364	5.34197	0.70753
Colchicine	57.1	399.443	5	5.73758	0.0143639	100.802	0.2	8	2.52005	10.0002	25.0353	1.74293	1.76485	0.162498
	57.2	399.443	5	3	0.00751046	58.5807	0.2	8	1.46452	5.81158	14.5492	1.93719
	57.3	399.443	5	5.73758	0.0143639	93.3698	0.2	8	2.33424	9.26287	23.1895	1.61442
Methotrexate (hydrate)	58.1	454.447	1	0.836234	0.00184011	0.78065	0.2	8	0.0195162	0.0774454	0.170417	0.0926121	0.0783849	0.0201204
	58.2	454.447	1	0.836234	0.00184011	0.5408	0.2	8	0.01352	0.0536508	0.118057	0.0641576
Triatricol	59.2	621.935	0.01	0.00882019	1.41819e-05	2.37363	0.2	7	0.0678179	0.269119	0.432712	30.5117	40.3316	21.2503
	59.2	621.935	0.01	0.00882019	1.41819e-05	5.75374	0.2	8	0.143843	0.570807	0.917793	64.716
	59.2	621.935	0.01	0.00882019	1.41819e-05	2.00453	0.2	7	0.0572724	0.227272	0.365426	25.7672
Metrapone	60.1	226.279	1	1.13203	0.00500281	22.2397	0.2	7	0.635419	2.52151	11.1433	2.22742	2.23533	0.0111966
	60.2	226.279	1	1.13203	0.00500281	25.5975	0.2	8	0.639936	2.53943	11.2226	2.24325
Iopanoic acid	61.1	570.935	0.1	0.101634	0.000178013	17.2203	0.2	8	0.430508	1.70837	2.99223	16.809	19.7883	3.55996
	61.2	570.935	0.1	0.101634	0.000178013	19.2858	0.2	8	0.482145	1.91327	3.35112	18.8251
	61.3	570.935	0.1	0.101634	0.000178013	24.3114	0.2	8	0.607786	2.41185	4.22439	23.7307
Naproxen	62.1	230.263	1	1.17	0.00508115	15.3058	0.2	7	0.437308	1.73535	7.53638	1.48321	1.41841	0.274988
	62.2	230.263	1	1.17	0.00508115	17.0808	0.2	7	0.488023	1.9366	8.41038	1.65521
	62.3	230.263	1	1.17	0.00508115	11.5248	0.2	7	0.329281	1.30667	5.67468	1.11681
Sorafenib	63.1	464.83	0.01	0.02	4.30265e-05	293.235	0.2	8	7.33086	29.0907	62.5836	1454.54	1347.59	92.6217
	63.1	464.83	0.01	0.02	4.30265e-05	261.127	0.2	8	6.52817	25.9054	55.731	1295.27
	63.2	464.83	0.01	0.02	4.30265e-05	260.664	0.2	8	6.5166	25.8595	55.6322	1292.98

## Sheet: S3_TPs Ethoprophos
TP Name	Short	TP code	ionisation mode	retention time	exact mass	assigned formula	∆ppm molecular ion	fragments detected	assigned fragments	∆ppm fragment	Neutral loss	Formula neutral loss
Ethoprophos	Et	Et_0	pos	10.35	243.065	C8H20O2PS2	5.8	265.045	C8H19O2NaS2P	-4.2	Na adduct of parent	Na adduct of parent
								130.939	H4O2PS2	-3.8	112.126	C8H16
								112.927	PS2OH2	-9.7	130.138	C8H16; H2O
								98.9458	C3PS	7.1	144.119	C5H20O2
								96.9507	H2O2PS	-6.2	146.114	C8H18S
								94.9171	PS2	-8.4	148.148	C8H20O2
								78.9402	OPS	-6.3	164.125	C8H20OS
EPPA	EPPA	Et_1	neg	5.69	183.025	C5H12O3SP	2.2	94.9349	O2PS	-8.4	88.0901	C5H12O
								78.958	O3P	-6.3	104.067	C5H12S
								75.0268	C3H7S	-9.3	192.325	C2H5O3P
EPPA	EPPA	Et_1	pos	5.67	185.039	C5H14O3PS	-6.5
EPPA+O	EPPAO	Et_2	neg	3.03	199.019	C5H12O4SP	-6
Ethylphosphate	EP	Et_3	neg	4.33	125	C2H6O4P	-5.6
O-ethyl-O-methyl-S-propyl-phosphorothioate	EPP	Et_4	neg	7.02 / 7.33	197.039	C6H14O3SP	-5.1
O-ethyl S-methyl S-propyl phosphorodithioate	ET-C2H6	Et_5	neg	8.54	213.017	C6H14O2PS2	-0.9
O-ethyl S-methyl S-propyl phosphorodithioate	ET-C2H6	ET_5	pos	8.53	215.031	C6H16O2S2P	-7

## Sheet: S4_TPs Pirinixic acid
TP Name	Short	TP code	ionisation mode	retention time	exact mass	assigned formula	∆ppm molecular ion	fragments detected	assigned fragments	∆ppm fragment	Neutral loss	Formula neutral loss
Pirinixic acid	PA	PA_0	pos	9.98	324.058	C14H15N3O2SCl	3.4	306.047	C14H13N3OSCl	-3.3	18.0112	H2O
								278.052	C13H13N3SCl	-2.9	46.0061	CO+H2O
								242.075	C13H12N3S	-5.4	35.9767	HCl
								219.079	C12H12N2Cl	-4.1	104.979	C2H3NO2S
Pirinixic acid+glucuronide	PA+Gluc	PA_1	neg	9.39+9.49	498.073	C20H21N3O8SCl	-2	only MS1	only MS1	only MS1	only MS1	only MS1
Pirinixic acid+glucuronide	PA+Gluc	PA_1	pos	9.38+9.51	500.089	C20H23N3O8SCl	-1.2	only MS1	only MS1	only MS1	only MS1	only MS1
Pirinixc acid+O	PA+O	PA_2	pos	7.95+8.69	362.03	C14H14N3O3NaSCl	-3.6	340.051	C14H15N3O3SCl	0.6	-1.0204	Parent
								324.038	C14H11N3O3NaS	-11.4	37.9921
								322.042	C14H13N3O2SCl	0.6	18.009	H2O
								296.043	C13H11N3O2NaS	-11.8	65.9868
								294.046	C13H13N3OSCl	-1	46.0042	CO+H2O
								258.069	C13H12N3OS	-3.1	35.9772	HCl
								235.063	C12H12N2OCl	-3.4	104.988	C2H3NO2S
								199.086	C12H11N2O	-5	35.9769	HCl
Pirinixc acid+O	PA+O	PA_2	neg	7.97+8.71	338.036	C14H13N3O3SCl	-1.8	294.047	C13H13N3OSCl	-1.4	43.9892	CO2
								276.037	C13H11N3SCl	1.8	18.0101	H2O
								185.071	C11H9N2O	0	90.9652	C2H2NS
Pirinixic acid+Me	PA+Me	PA_3	pos	10.57	338.072	C15H17N3O2SCl	-3.5	306.046	C14H13N3OSCl	-2.3	32.0257	CH4O
								278.051	C13H13N3SCl	-2.2	27.9948	CO
								242.074	C13H12N3S	-3.3	35.9769	HCl
								215.063	C12H11N2S	-5.1	27.0112	HCN
Pirinixic acid+Me	PA+Me	PA_3	neg	10.59	336.058	C15H15N3O2SCl	1.2	257.048	C14H10N2OCl	-0.4	79.0097	CH5NO2S
								304.031	C14H11N3OSCl	0.7	32.0267	MeOH
Pirinixic acid+Taurine	PA+Tau	PA_4	pos	9.64	431.061	C16H20N4O4S2Cl	-0.8	306.046	C14H13N3OSCl	-2.3	125.014	C2H7NO3S (Taurine)
								278.051	C13H13N3SCl	-3.2	27.9951	CO
								270.069	C14H12N3OS	-4.1	35.9771	HCl
Pirinixic acid+Taurine	PA+Tau	PA_4	neg	9.67	429.047	C16H18N4O4S2Cl	2.8	355.068	C14H16N4O3SCl	1.7	73.9787	C2H2OS
								304.031	C14H11N3OSCl	1	125.016	C2H7NO3S (Taurine)
								247.075	C9H15N2O4S	-0.4	181.972	C7H3N2SCl
								124.007	C2H6NO3S	3.2	305.04	C14H12N3OSCl (Pirinixic acid-H2O)
Pirinixic acid+O+SO3	PA+O+SO3	PA_5	neg	7.82+7.89	417.993	C14H13N3O6S2Cl	-1.6
pirinixic acid +Cys+O	PA+Cys+O	PA_6	neg	7.30+8.26	445.041	C16H18N4O5S2Cl	1.8	371.058	C14H16N4O4SCl	0.8	73.9826	C2H2OS
								265.066	C12H13N2O3S	6	179.975	C4H5N2O2SCl
								263.07	C12H12N4OCl	-1.5	181.971	C4H6O4S2
								227.093	C12H11N4O	-0.4	35.9764	HCl
								149.986	C3H4NO4S	-1.3	295.055	C9H14N3OSCl

## Sheet: S5_TPs Genistein
TP Name	Short	TP code	ionisation mode	retention time	exact mass	assigned formula	∆ppm molecular ion	fragments detected	assigned fragments	∆ppm fragment	Neutral loss	Formula neutral loss
Genistein (Parent)	Gen	Gen_0	pos	8.31	271.061	C15H11O5	1.1	243.065	C14H11O4	-0.8	27.9955	CO
								215.071	C13H11O3	-0.5	27.9948	CO
								197.06	C13H9O2	-1.5	18.0107	H2O
								153.019	C7H5O4	-2	118.042	C8H6O
								68.9975	C3HO2	-2.9	84.0213	C4H4O2
Genistein (Parent)	Gen	Gen_0	neg	8.3	269.046	C15H9O5	3.7	201.055	C12H9O3	-0.5	67.9909	C3O2
								181.065	C13H9O	-3.3	87.9813	C2O3
								159.045	C10H7O2	0	110.001	C5H2O4
								133.029	C8H5O2	-0.8	136.017	C7H4O3
								117.034	C8H5O	-3.5	15.9953	O
								107.013	C6H3O2	-0.9	26.0157	C2H2
								105.034	C7H5O	-1	27.995	CO
								91.0179	C6H3O	-5.5	26.0157	C2H2
								89.0025	C6HO	-2.2	16.0314	CH4
Genistein+Glucuronide	Gen+Gluc	Gen_1	pos	6.22+6.26+6.84	447.092	C21H19O11	-0.7
Genistein+Glucuronide	Gen+Gluc	Gen_1	neg	6.21++6.24+6.26+6.84	445.08	C21H17O11	7.6
Genistein+Glucuronide (Na adduct)	Gen+Gluc Na	Gen_1	pos	6.19+6.23+6.80	469.075	C21H18O11Na	-0.6	447.092	C21H19O11	-1.3
								324.98	C10H6O11Na	-2.5	144.095	C11H12
								293.042	C15H10O5Na	-0.7	176.033	C6H8O6 (AnhydroGlcA)
								271.069	C15H11O5	3.5	176.023	C6H8O6 (AnhydroGlcA)
								253.05	C15H9O4	-0.4	18.0188	H2O
Genistein+Glucuronide (Na adduct)	Gen+Gluc Na	Gen_1	neg	6.19+6.23+6.79	467.06	C21H16O11Na	2.4	447.079	C21H17O11	4.7		Na adduct of parent
								367.01	C18H7O9	2.5	80.0693	C3H10O2
								352.996	C17H5O9	7.6	14.0138	CH2
								311.055	C17H11O6	-0.3	136.024	C4H6O5
								291.027	C15H8O5Na	2.1	176.033	AnhydroGlcA
								269.051	C15H9O5	4	178.029	AnhydroGlcA
								175.249	C6H7O6	3.4	271.83	C15H10O5 (Genistein)
Genistein+Glucuronide+SO3+H2O+CH302	Gen+Gluc+SO3+H2O+CH3O2	Gen_2	neg	4.80+5.16	621.11	C22H30O17NaS	0.2	643.091	C22H29O17Na2S	0.4
								467.058	C21H16O11Na	-0.9	154.052	CH14O6S
								445.077	C21H17O11	0.2	176.033	CH13O6NaS
								269.046	C15H9O5 (Genistein)	1.9	176.031	C6H8O6 (AnhydroGlcA)
								165.019	C8H5O4	-1.2	104.027	C7H4O
								121.029	C7H5O2	-0.8	43.9896	CO2
Genistein+Glucuronide+SO3+H2O+CH302	Gen+Gluc+SO3+H2O+CH3O2	Gen_2	pos	4.84+5.21	623.125	C22H32O17NaS	-1.1
Genistein+Glucuronide+SO3	Gen+Gluc+SO3	Gen_3	neg	5.13+5.51	547.015 / 525.035	C21H16O14NaS / C21H16O14S	1.1	467.059	C21H16O11Na	-0.6	#VALUE!	SO3
								445.077	C21H17O11	0.7	-445.077	SO3
								269.045	C15H9O5	1.5	176.032	C6H8O6 (AnhydroGlcA)
Genistein+Glucuronide+SO3 (Na)	Gen+Gluc+SO3	Gen_3	pos	5.54	549.03	C21H18O14NaS	-2.2
Genestein+O+SO3+CH2	Gen+Gluc+SO3+CH2	Gen_4	neg	6.35+6.48+6.92	379.013	C16H11O9S	0.8	269.046	C15H9O5	1.6	109.967	CH2O; SO3
Genestein+O+SO3	Gen+O+SO3	Gen_5	neg	6.13+6.98	364.998	C15H9O9S	-0.3	285.04	C15H9O6	1.8	79.9576	SO3
Genestein+O+SO3	Gen+O+SO3	Gen_5	pos	6.25+6.83+8.35	367.009	C15H11O9S	-8.4
Genistein+C7H16O (Na)	Gen+C7H16O	Gen_6	pos	9.51	409.163	C22H26O6Na	1.2	425.137	C22H26O6K	-0.9
								105.07	C8H9	-1	282.11	C14H17O6

## Sheet: S6_TPs Niflumic acid
TP name	Short	TP ID	ionisation mode	retention time [min]	exact mass [m/z]	assigned formula	Mass error molecular ion ∆ppm	fragments detected	assigned formula fragment	Mass error fragment ∆ppm	neutral loss	Formula neutral loss
Niflumic acid	NA	NA_0	pos	10.484	283.07	C13H10N2O2F3	1.4	265.064	C13H8N2OF3	-1.2	18.0057	H2O
								245.053	C13H7N2OF2	3.3	38.0164	HF
								217.058	C12H7N2F2	0.5	27.9956	CO
								197.053	C12H6N2F	8.6	86.0166	HF
								145.026	C7H4F3	0	138.043	C6H6N2O2
Niflumic acid	NA	NA_0	neg	10.5	281.055	C13H8N2O2F3	5	237.065	C12H8N2F3	1.2	43.9897	CO2
								217.058	C12H7N2F2	0.9	20.0074	HF
								210.529	C11H7NF3	-1	70.526	C2HNO
								197.052	C12H6N2F	0	20.0064	HF
								196.041	C12H6NO2	3.6	85.0144	CH2NO
								195.036	C12H4N2F	4	2.0151	H2
								190.046	C11H6NF2	-4.7	20.4831	HF
								178.049	C7H7NOF3	3.4	103.006	C6HNO
Niflumic acid + Glucuronide	NA+O+Gluc	NA_1	pos	8.55+8.68+8.85+9.19	459.103	C19H18N2O8F3	0.2	283.07	C13H10N2O2F3	2.1	176.033	C6H8O6
								265.059	C13H8N2OF3	1.9	18.0106	H2O
								245.053	C13H7N2OF2	-4.9	38.0174	HF
								217.057	C12H7N2F2	-6.9	27.9952	CO
Niflumic acid + Glucuronide	NA+O+Gluc	NA_1	neg	8.61+8.73+8.90+9.22	457.086	C19H16N2O8F3	-0.9	281.055	C13H8N2O2F3	2.8	176.031	C6H8O6
								237.065	C12H10N2O2Na	3	197.021	C17H6O6F3
								366.034	C16H9NO3F3Na2	-4.4	45.0514	C3H7
								349.041	C16H8N2O4F3	-6	108.044	C3H8O4
								177.046	C6H9O6	-4	280.04	C13H7N2O2F3
								287.483	C13H8N2O3F3	-1.3	169.603	C6H6O5
Niflumic acid + OH + Glucuronide	NA+2O+Gluc	NA_2	pos	5.7	475.096	C19H18N2O9F3	3.4	299.073	C13H10N2O3F3	-4	176.023	C6H8O6
								281.06	C13H8N2O2F3	2.6	18.0138	H2O
								261.051	C10H8N2O3F3	1	38.0223	C3H2
								233.056	C9H8N2O2F3	-2	27.9945	CO
Niflumic acid + OH + Glucuronide	NA+2O+Gluc	NA_2	neg	5.66	495.064	C19H15N2O9F3Na	-2.8	429.092	C18H18N2O9Na	-1.9	65.9721	CH3F3
								345.108	C18H17O2F3Na	0.6	83.984	HN2O7F3
								297.05	C13H8N2O3F3	4	175.015	C6H7O6
								277.043	C13H7N2O3F2	0.7	20.0068	HF
								233.053	C9H8N2O2F3	-3.9	43.9898	CO2
								213.047	C12H6N2OF	1.4	20.0062	HF
								185.051	C11H6N2F	-1.1	27.9954	CO
Hydroxy-Niflumic acid	NA+O	NA_3	pos	6.831	299.075	C13H10N2O3F3	-0.7	281.055	C13H8N2O2F3	5.7	18.0199	H2O
								261.048	C10H8N2O3F3	-1.9	38.0271	C3H2
								233.055	C9H8N2O2F3	4.3	27.9934	CO
								205.059	C8H8N2OF3	-7.8	27.9959	CO
Hydroxy-Niflumic acid	NA+O	NA_3	neg	6.834	297.049	C13H8N2O3F3	2	277.043	C13H7N2O3F2	1.1	20.0065	HF
								253.059	C12H8N2OF3	0.8	43.9902	CO2
								233.053	C12H7N2OF2	1.7	43.9898	HF
								213.047	C12H6N2OF	1.4	20.0063	HF
								193.04	C12H5N2O	-1	20.0067	HF
								185.052	C11H6N2F	1.1	27.995	CO
								165.046	C11H5N2	1.2	20.0062	HF
Niflumic acid + Glycine	NA+Gly	NA_4	pos	9.654	340.091	C15H13N3O3F3	2	only MS1	only MS1	only MS1
Niflumic acid + Glycine	NA+Gly	NA_4	neg	9.63	338.075	C15H11N3O3F3	-0.6	only MS1	only MS1	only MS1	-1
Niflumic acid + O+SO3	NA+O+SO3	NA_5	pos	8.28	379.021	C13H10N2O6F3S	-3.7	301.04	C13H8N2O3F2Na	0.3	77.981	HF
								248.997	C10H5N2O4S	1.6	130.024	C3H5O2F3
Niflumic acid + O + SO3	NA+O+SO3	NA_5	neg	8.28	377.006	C13H8N2O6F3S	2.4	297.05	C13H8N2O3F3	3	79.9568	SO3
								254.044	C12H7NO2F3	2	43.0052	CONH
Niflumic acid+SO4	NA+O+SO3	NA_6	neg	6.01	377.005	C13H8N2O6F3S	-0.3	354.99	C12H7N2O4F3NaS	-3.4	22.0154	CO2
								334.991	C12H6N2O4F2NaS	-1.2	19.999	HF
								313.008	C12H7N2O4F2S	2.9	41.982	HF
								293.002	C12H6N2O4FS	-3.8	20.006	HF
								229.041	C12H6N2O2F	-1.7	63.961	SO2
								209.035	C12H5N2O2	-0.5	20.006	HF
								181.04	C11H5N2O	-2.2	27.995	CO
								98.955	O3FS	-7.1
Niflumic acid +O+ Glucuronide+2H	NA+O+Gluc+2H	NA_7	neg	5.87	459.103	C19H18N2O8F3	2.4	296.042	C12H10NO8	3	163.061	C7H8NF3
								253.06	C12H8N2OF3	3.6	206.043	C7H10O7 (C6H7O6 + CH3O)
								381	C15H4N2O7F3	8.9	78.1021	C4H14O
Niflumic acid +O+ Glucuronide+2H	NA+O+Gluc+2H	NA_7	pos	5.93	461.117	C19H20N2O8F3	-0.7
Niflumic acid + CH3	NA+Me	NA_8	pos	11.66	297.085	C14H12N2O2F3	1.3	265.065	C13H8F3N2O	-0.4	32.0199	MeOH
								245.054	C13H7N2OF2	4.1	20.0115	HF
								217.058	C12H7N2F2	0.9	27.9957	CO

## Sheet: S7_TPs Dexamethasone
TP name	Short	Code	ionisation mode	retention time [min]	exact mass [m/z]	assigned formula	Mass error molecular ion ∆ppm	fragments detected	assigned formula fragment	∆ppmc fragment	neutral loss	Formula neutral loss
Dexamethasone	Dex	Dex_0	pos	9.07	415.19	C22H29O5NaF	0.5	395.193	C22H28O5Na	-0.3
								337.179	C17H27O4NaF	0.3
								319.172	C19H24O3F	2.8
								307.17	C21H23O2	-0.7
								301.158	C17H23O2NaF	-1.3
								291.171	C19H24ONa	-4.8
								279.175	C20H23O	-1.1
								263.144	C16H20O2F	-2.7
								249.125	C16H18ONa	-0.4
Dexamethasone (Formate adduct)	Dex_FA	Dex_0	neg	9.07	437.198	C23H30O7F
Dexamethasone+Glucuronide-2H	Dex+Gluc-2H	Dex_1	pos	7.8	567.224	C28H36O11F	-0.4
Dexamethasone+Glucuronide-2H	Dex+Gluc-2H	Dex_1	neg	7.81	565.209 / 633.196
Dexamethasone+Glucuronide	Dex+Gluc	Dex_2	neg	8.66	567.225	C28H36O11F	1.1	587.19	C28H33O11FNa	-1.4
								549.214	C28H34O11F	0.2	18.0111
								373.181	C22H26O4F	-1.1	194.044	C6H10O7 (Glucuronic acid)
Dexamethasone-2H	Dex-2H	Dex_3	pos	8.47	413.19 / 391.1932	C22H27O5NaF / C22H28O5F	0.5 / 4.6
Dexamethasone+SO3	Dex+SO3	Dex_4	neg	7.53+8.52	471.148	C22H28O8FS	-1.5

## Sheet: S8_TPs Atorvastatin
TP Name	Short	TP code	ionisation mode	retention time	exact mass	assigned formula	∆ppm molecular ion	fragments detected	assigned fragments	∆ppm fragment	Neutral loss	Formula neutral loss
Atorvastatin	AT	AT_0	neg	10.31	557.249	C33H34N2O5F	6.1	479.214	C31H28N2O2F	1.9	78.0346	C2H6O3
								453.199	C29H26N2O2F	2.2	26.0156	C2H2
								397.172	C26H22N2OF	1	56.0268	C3H4O
								278.136	C19H17NF	4.3	119.036	C7H5NO
Atorvastatin	AT	AT_0	pos	10.31	559.261	C33H36N2O5F	0.9	519.242	C32H33N2O2FNa	-0.4	63.0113	CH3O3
								499.177	C31H25N2O2FNa	-5.4	83.0713	C2H9O3
								466.203	C30H28NO4	1.9	93.0586	C3H5NOF
								440.224	C26H31NO4F	0.2	119.038	C7H5NO
								437.203	C29H26N2OF	0.2	122.058	C4H10O4
								422.213	C26H29NO3F	-0.7	18.011	H2O
								380.166	C23H23NO3F	0.8	42.0463	C3H6
								362.156	C23H21NO2F	0.8	18.0106	H2O
								292.15	C20H19NF	0.7	70.0057	C3H2O2
								276.119	C19H15NF	-0.4	16.0314	CH4
								262.103	C18H13NF	-1.5	30.0474	C2H6
								250.105	C17H13NF	5.6	26.0142	C3H6
Hydroxy-Atorvastatin	AT+O	AT_1	pos	9.2+10.21+10.46	597.239	C33H35N2O6FNa	-1.7	579.227	C33H33N2O5FNa	0.3		H2O
								557.247	C33H34N2O5F	2.5		Na
								537.216	C33H30N2O4F	-5.2	20.0338	H2; H2O
								493.19	C31H26N2O3F	-5.7	104.049	Na; C2H9O3
								462.133	C24H22NO6FNa	1.1	117.094	C7H13N
								439.21	C30H28O2F	-0.2	98.0062	C3H2O2
								436.192	C26H27NO4F	-1.1	101.024	C7H3O2
								427.182	C27H24N2O2F	-1.6	110.034	C6H6O2
								422.177	C25H25NO4F	0.5	115.039	C8H5N
								407.117	C26H16N2O2F	-6.1	172.11	C9H18O4
								396.197	C24H27NO3F	-0.5	183.03	C9H8NO3
								308.145	C20H19NOF	0.6	271.082	C4H8NO2
								294.13	C19H17NOF	0.7	285.098	CH2
								266.098	C17H13NOF	0	28.0315	C3H4
Hydroxy-Atorvastatin	AT+O	AT_1	neg	9.20+10.2+10.46	573.241	C33H34N2O6F	0.9	555.228	C33H32N2O5F	-3.4	18.013	H2O
								469.192	C29H26N2O3F	-1.1	104.048	C4H8O3
								413.166	C26H22N2O2F	-1.2	56.0262	C3H4O
								344.153	C16H23NO6F	7.3	229.087	C17H11N
Atorvastine+O+Glucuronuide	AT+O+Gluc	AT_2	pos	8.28+8.81	751.29	C39H44N2O12F	1.6	773.268	C39H43N2O12FNa	-2.1
								440.223	C26H31NO4F	-1.6	310.045	C13H13NO8
								597.237	C33H35N2O6FNa	-0.5	131.053	C6H9O6
								309.152	C11H26O8Na	-0.6	419.138	C28H18N2O4F
Atorvastine+O+Glucuronuide	AT+O+Gluc	AT_2	neg	8.28+8.80	749.272	C39H42N2O12F	-0.3	771.252	C39H41N2O12FNa	-2.5		Parent+Na
								667.205	C38H32N2O8Na	-0.9	104.047	CH10O4F
								372.227	C22H32NONa2	-3.5	271.978	C17H10NO10
								289.068	C7H14N2O9F	-1.7	460.204	C32H28O3
								274.112	C8H20NO9	-6.6	475.16	C31H22NO4
								221.081	C7H15O5FNa	2.7	550.172	C32H27N2O6
atrovastatin-2H2O	AT-2H2O	AT_3	pos	9.94+10.78	545.222	C33H31N2O3FNa	-2.4	376.152	C27H19NF	-1.8	169.07	C6H12NO3Na
atrovastatin+cys	AT+Cys	AT_4	neg	10	648.254	C35H39N3O6FS	-0.9	554.246	C33H33N3O4F	0.4	94.008	C2H6O2S
								568.235	C35H35NO3FS	5.6	80.019	N2H4O3
								561.207	C31H33N2O6S	2.9	87.047	C4H6N
								517.179	C29H26N2O6F	2.1	131.075	C6H13NS
								497.175	C26H29N2O6S	1.2	64.032	C5H4
								376.132	C18H19N3O5F	4.3	178.114	C15H14O2
								348.102	C16H18N3O4S	0	300.152	C17H21O2F
								330.092	C16H16N3O3S	0.9	18.01	H2O
								293.176	C14H26O5F	-1.7	355.078	C16H13N3OS
								275.164	C14H24O4F	-6.9	18.012	H2O
unidentified TP		AT_5	neg	9.69	629.219	C35H31N4O5FNa	0.8
Atorvastatin+O+CH2	AT+O+CH2	AT_6	pos	9.67+10.84	611.253	C34H37N2O6FNa	-0.5	492.216	C30H31NO4Na	1	119.037	C4H6NO2F
								476.148	C25H24NO6FNa	-1.1	135.105	C9H13N
								158.19	C10H24N	-6.3	453.063	C24H13NO6FNa

## Sheet: S9_Predicted TPs
compound_name_user	ptx_code	BTMR_ID	Metabolite_ID	Phase of Metabolism	PUBCHEM_CID	SMILES	Molecular_formula	Major_Isotope_Mass	ALogP	Biosystem	Enzyme(s)	Reaction	Precursor_ID	Precursor_SMILES	Precursor_ALogP
WY-14643 / Pirinixic acid	PTX003	BTMR0883	BT00001	1		C(C1=C(C(=CC=C1)NC2=CC(=NC(=N2)SCC(=O)O)Cl)C)O	C14H14ClN3O3S	339.044	3.6281	Human	CYP1A2; CYP2A6; CYP2B6; CYP2C8; CYP2C9; CYP2C19; CYP2D6; CYP2E1; CYP3A4	EAWAG_RULE_BT0427	Pirinixic acid	CC1=C(C(=CC=C1)NC2=CC(=NC(=N2)SCC(=O)O)Cl)C	4.7188
		BTMR0883	BT00002	1		CC1=C(C(=CC=C1)NC2=CC(=NC(=N2)SCC(=O)O)Cl)CO	C14H14ClN3O3S	339.044	3.6281	Human	CYP1A2; CYP2A6; CYP2B6; CYP2C8; CYP2C9; CYP2C19; CYP2D6; CYP2E1; CYP3A4	EAWAG_RULE_BT0427	Pirinixic acid	CC1=C(C(=CC=C1)NC2=CC(=NC(=N2)SCC(=O)O)Cl)C	4.7188
		BTMR0564	BT00003	1		CC1=C(C(=CC=C1O)NC2=CC(=NC(=N2)SCC(=O)O)Cl)C	C14H14ClN3O3S	339.044	4.4514	Human	CYP1A2; CYP2C8; CYP2C9; CYP2C19; CYP2D6; CYP3A4	Hydrolysis of terminal beta-galactose	Pirinixic acid	CC1=C(C(=CC=C1)NC2=CC(=NC(=N2)SCC(=O)O)Cl)C	4.7188
		BTMR1364	BT00004	1		CC1=C(C(=C(C=C1)O)NC2=CC(=NC(=N2)SCC(=O)O)Cl)C	C14H14ClN3O3S	339.044	4.4514	Human	CYP1A2; CYP2C8; CYP2C9; CYP2D6; CYP3A4	Hydrolytic deamination of amidines	Pirinixic acid	CC1=C(C(=CC=C1)NC2=CC(=NC(=N2)SCC(=O)O)Cl)C	4.7188
		BTMR1364	BT00005	1		CC1=C(C(=CC(=C1)O)NC2=CC(=NC(=N2)SCC(=O)O)Cl)C	C14H14ClN3O3S	339.044	4.4514	Human	CYP1A2; CYP2C8; CYP2C9; CYP2D6; CYP3A4	Hydrolytic deamination of amidines	Pirinixic acid	CC1=C(C(=CC=C1)NC2=CC(=NC(=N2)SCC(=O)O)Cl)C	4.7188
		BTMR0864	BT00006	1		CC1=C(C(=CC=C1)NC2=CC(=NC(=N2)S(CC(=O)O)=O)Cl)C	C14H14ClN3O3S	339.044	3.607	Human	CYP1A2; CYP2A6; CYP2B6; CYP2C9; CYP2D6; CYP2E1; CYP3A4	EAWAG_RULE_BT0421	Pirinixic acid	CC1=C(C(=CC=C1)NC2=CC(=NC(=N2)SCC(=O)O)Cl)C	4.7188
		BTMR0640	BT00007	1		CC1=C(C(=CC=C1)NC2=C(C(=NC(=N2)SCC(=O)O)Cl)O)C	C14H14ClN3O3S	339.044	4.4514	Human	CYP1A2; CYP2A6; CYP2B6; CYP2C8; CYP2C9; CYP2C19; CYP2D6; CYP2E1; CYP3A4	Hydrolysis of terminal 1,4-linked alpha-D-glucose	Pirinixic acid	CC1=C(C(=CC=C1)NC2=CC(=NC(=N2)SCC(=O)O)Cl)C	4.7188
		BTMR1146	BT00008	1		CC1=C(C(=CC=C1)NC2=CC(=[N+](C(=N2)SCC(=O)O)[O-])Cl)C	C14H14ClN3O3S	339.044	4.4893	Human	CYP2C9; CYP2C19; CYP3A4	N-Dealkylation of N-alkylnitrosamine	Pirinixic acid	CC1=C(C(=CC=C1)NC2=CC(=NC(=N2)SCC(=O)O)Cl)C	4.7188
		BTMR0167	BT00001	2		CC1=C(C(=CC=C1)NC2=CC(=NC(=N2)SCC(=O)OC3OC(C(O)C(O)C3O)C(O)=O)Cl)C	C20H22ClN3O8S	499.082	3.0233	Human	EC 2.4.1.17	O-Glucuronidation of aliphatic acid	Pirinixic acid	CC1=C(C(=CC=C1)NC2=CC(=NC(=N2)SCC(=O)O)Cl)C	4.7188
		BTMR0214	BT00002	2		CC1=C(C(=CC=C1)NC2=CC(=NC(=N2)[S+](CC(=O)O)C)Cl)C	[C15H17ClN3O2S]+	338.073	4.2305	Human	EC 2.1.1.96	Thioether S-methylation	Pirinixic acid	CC1=C(C(=CC=C1)NC2=CC(=NC(=N2)SCC(=O)O)Cl)C	4.7188
		BTMR1325	BT00003	2		CC1=C(C(=CC=C1)NC2=CC(=NC(=N2)SCC(=O)NCC(O)=O)Cl)C	C16H17ClN4O3S	380.071	3.992	Human	EC 2.3.1.13	Glycine conjugation	Pirinixic acid	CC1=C(C(=CC=C1)NC2=CC(=NC(=N2)SCC(=O)O)Cl)C	4.7188
Genistein	PTX028	BTMR9246	BT00001	1	5281801	C1=C(C(=CC=C1C2=COC3=CC(=CC(=C3C2=O)O)O)O)O	C15H10O6	286.048	2.4682	Human	CYP1A2	2-Hydroxylation of 1,4-disubstituted benzene AndFromCyProduct	genistein	C1=CC(=CC=C1C2=COC3=CC(=CC(=C3C2=O)O)O)O	2.7356
		BTMR1026	BT00002	1		C1=CC(=CC=C1C23C(OC4=CC(=CC(=C4C2=O)O)O)O3)O	C15H10O6	286.048	2.0065	Human	CYP1A2; CYP3A4	Epoxidation of vinyl ether	genistein	C1=CC(=CC=C1C2=COC3=CC(=CC(=C3C2=O)O)O)O	2.7356
		BTMR1328	BT00003	1	5492944	C1=CC(=CC=C1C2=COC3=C(C(=CC(=C3C2=O)O)O)O)O	C15H10O6	286.048	2.4682	Human	CYP1A2	Hydroxylation from CyProduct	genistein	C1=CC(=CC=C1C2=COC3=CC(=CC(=C3C2=O)O)O)O	2.7356
		BTMR1328	BT00004	1	6063386	C1=CC(=CC=C1C2=COC3=CC(=C(C(=C3C2=O)O)O)O)O	C15H10O6	286.048	2.4682	Human	CYP1A2	Hydroxylation from CyProduct	genistein	C1=CC(=CC=C1C2=COC3=CC(=CC(=C3C2=O)O)O)O	2.7356
		BTMR1171	BT00005	1	58083648	C1=CC(=CC=C1C2=COC3=CC(=CC(=C3C2O)O)O)O	C15H12O5	272.068	1.668	Human	CYP2C9	Reduction of ketone to alcohol	genistein	C1=CC(=CC=C1C2=COC3=CC(=CC(=C3C2=O)O)O)O	2.7356
		BTMR0182	BT00001	2	92024358	C1=CC(=CC=C1C2=COC3=CC(=CC(=C3C2=O)O)O)OC4C(C(O)C(C(O4)C(O)=O)O)O	C21H18O11	446.085	1.0401	Human	EC 2.4.1.17	4'-O-Glucuronidation of isoflavone	genistein	C1=CC(=CC=C1C2=COC3=CC(=CC(=C3C2=O)O)O)O	2.7356
		BTMR0183	BT00002	2	92024356	C1=CC(=CC=C1C2=COC3=CC(=CC(=C3C2=O)O)OC4C(C(O)C(C(O4)C(O)=O)O)O)O	C21H18O11	446.085	1.0401	Human	EC 2.4.1.17	7-O-Glucuronidation of isoflavone	genistein	C1=CC(=CC=C1C2=COC3=CC(=CC(=C3C2=O)O)O)O	2.7356
Niflumic acid	PTX029	BTMR1345	BT00001	1		C1=CC(=CC(=C1)NC2=C(C=CC=[N+]2[O-])C(=O)O)C(F)(F)F	C13H9F3N2O3	298.057	3.0858	Human	CYP1A2; CYP2C9; CYP2D6; CYP3A4	Hydroxylation on phenylalanine benzene rine	niflumic acid	C1=CC(=CC(=C1)NC2=C(C=CC=N2)C(=O)O)C(F)(F)F	3.3153
		BTMR0564	BT00002	1	626891	C1=C(C(=CC(=C1)NC2=C(C=CC=N2)C(=O)O)C(F)(F)F)O	C13H9F3N2O3	298.057	3.0479	Human	CYP1A2; CYP2C8; CYP2C9; CYP2C19; CYP2D6; CYP3A4	Hydrolysis of terminal beta-galactose	niflumic acid	C1=CC(=CC(=C1)NC2=C(C=CC=N2)C(=O)O)C(F)(F)F	3.3153
		BTMR0564	BT00003	1		C1=CC(=C(C(=C1)NC2=C(C=CC=N2)C(=O)O)O)C(F)(F)F	C13H9F3N2O3	298.057	3.0479	Human	CYP1A2; CYP2C8; CYP2C9; CYP2C19; CYP2D6; CYP3A4	Hydrolysis of terminal beta-galactose	niflumic acid	C1=CC(=CC(=C1)NC2=C(C=CC=N2)C(=O)O)C(F)(F)F	3.3153
		BTMR1077	BT00004	1		C1=CC(=CC(=C1)NC2=C(C=CC(=N2)O)C(=O)O)C(F)(F)F	C13H9F3N2O3	298.057	3.587	Human	CYP3A4	Hydroxylation of non-terminal aliphatic carbon adjacent to aromatic ring	niflumic acid	C1=CC(=CC(=C1)NC2=C(C=CC=N2)C(=O)O)C(F)(F)F	3.3153
		BTMR1077	BT00005	1	626898	C1=CC(=CC(=C1)NC2=C(C=C(C=N2)O)C(=O)O)C(F)(F)F	C13H9F3N2O3	298.057	3.0479	Human	CYP3A4	Hydroxylation of non-terminal aliphatic carbon adjacent to aromatic ring	niflumic acid	C1=CC(=CC(=C1)NC2=C(C=CC=N2)C(=O)O)C(F)(F)F	3.3153
		BTMR1077	BT00006	1		C=1C(=CC(=CC1O)NC2=C(C=CC=N2)C(=O)O)C(F)(F)F	C13H9F3N2O3	298.057	3.0479	Human	CYP2D6	Hydroxylation of non-terminal aliphatic carbon adjacent to aromatic ring	niflumic acid	C1=CC(=CC(=C1)NC2=C(C=CC=N2)C(=O)O)C(F)(F)F	3.3153
		BTMR0168	BT00001	2		C1=CC(=CC(=C1)NC2=C(C=CC=N2)C(=O)OC3OC(C(O)C(O)C3O)C(O)=O)C(F)(F)F	C19H17F3N2O8	458.094	1.6198	Human	EC 2.4.1.17	O-Glucuronidation of aromatic acid	niflumic acid	C1=CC(=CC(=C1)NC2=C(C=CC=N2)C(=O)O)C(F)(F)F	3.3153
		BTMR0173	BT00002	2		C1=CC(=CC(=C1)NC2=C(C=CC=[N+]2C3OC(C(O)C(O)C3O)C(O)=O)C(=O)O)C(F)(F)F	[C19H18F3N2O8]+	459.101	0.1896	Human	EC 2.4.1.17	N-Glucuronidation of 3-substituted pyridine	niflumic acid	C1=CC(=CC(=C1)NC2=C(C=CC=N2)C(=O)O)C(F)(F)F	3.3153
		BTMR1325	BT00003	2	90287	C1=CC(=CC(=C1)NC2=C(C=CC=N2)C(=O)NCC(O)=O)C(F)(F)F	C15H12F3N3O3	339.083	2.5885	Human	EC 2.3.1.13	Glycine conjugation	niflumic acid	C1=CC(=CC(=C1)NC2=C(C=CC=N2)C(=O)O)C(F)(F)F	3.3153
dexamethasone	PTX031	BTMR0398	BT00001	1	66615872	C[C@@H]1C[C@H]2[C@@H]3CCC4=CC(=O)C(=C[C@@]4([C@]3([C@H](C[C@@]2([C@]1(C(=O)CO)O)C)O)F)C)O	C22H29FO6	408.195	1.0787	Human	CYP1A2; CYP2C19; CYP3A4	2-Hydroxylation of sterol	dexamethasone	C[C@@H]1C[C@H]2[C@@H]3CCC4=CC(=O)C=C[C@@]4([C@]3([C@H](C[C@@]2([C@]1(C(=O)CO)O)C)O)F)C	1.6418
		BTMR0400	BT00002	1		C[C@@H]1C[C@H]2[C@@H]3CCC4=C(C(=O)C=C[C@@]4([C@]3([C@H](C[C@@]2([C@]1(C(=O)CO)O)C)O)F)C)O	C22H29FO6	408.195	1.0787	Human	CYP1A2; CYP3A4	4-Hydroxylation of sterol	dexamethasone	C[C@@H]1C[C@H]2[C@@H]3CCC4=CC(=O)C=C[C@@]4([C@]3([C@H](C[C@@]2([C@]1(C(=O)CO)O)C)O)F)C	1.6418
		BTMR0110	BT00003	1		C[C@@H]1C[C@H]2[C@@H]3CCC4=CC(=O)C5C([C@@]4([C@]3([C@H](C[C@@]2([C@]1(C(=O)CO)O)C)O)F)C)O5	C22H29FO6	408.195	0.919099	Human	CYP1A2; CYP2B6; CYP2B6; CYP2C8; CYP2C9; CYP2C19; CYP2D6; CYP2E1; CYP3A4	Epoxidation of alkene	dexamethasone	C[C@@H]1C[C@H]2[C@@H]3CCC4=CC(=O)C=C[C@@]4([C@]3([C@H](C[C@@]2([C@]1(C(=O)CO)O)C)O)F)C	1.6418
		BTMR0105	BT00004	1	23250104	C[C@@H]1C[C@H]2[C@@H]3CCC4=CC(=O)C=C[C@@]4([C@]3([C@H](C[C@@]2([C@]1(C(=O)C=O)O)C)O)F)C	C22H27FO5	390.184	1.8981	Human	CYP1A2; CYP2E1; CYP3A4	Oxidation of primary alcohol to aldehyde	dexamethasone	C[C@@H]1C[C@H]2[C@@H]3CCC4=CC(=O)C=C[C@@]4([C@]3([C@H](C[C@@]2([C@]1(C(=O)CO)O)C)O)F)C	1.6418
		BTMR0402	BT00005	1	13848411	C[C@@H]1C[C@H]2[C@@H]3CC(C4=CC(=O)C=C[C@@]4([C@]3([C@H](C[C@@]2([C@]1(C(=O)CO)O)C)O)F)C)O	C22H29FO6	408.195	0.539899	Human	CYP2A6; CYP2B6; CYP2C8; CYP2C9; CYP2C19; CYP2D6; CYP3A4	6-Hydroxylation of sterol	dexamethasone	C[C@@H]1C[C@H]2[C@@H]3CCC4=CC(=O)C=C[C@@]4([C@]3([C@H](C[C@@]2([C@]1(C(=O)CO)O)C)O)F)C	1.6418
		BTMR1075	BT00006	1		F[C@@]12[C@H]([C@H]3[C@@]([C@](O)(C(C3)(C)O)C(=O)CO)(C[C@@H]1O)C)CCC=4[C@]2(C)C=CC(=O)C4	C22H29FO6	408.195	0.5606	Human	CYP2A6; CYP2B6; CYP2C8; CYP2C9; CYP2D6; CYP3A4	Hydroxylation of penultimate aliphatic tertiary carbon	dexamethasone	C[C@@H]1C[C@H]2[C@@H]3CCC4=CC(=O)C=C[C@@]4([C@]3([C@H](C[C@@]2([C@]1(C(=O)CO)O)C)O)F)C	1.6418
		BTMR0054	BT00007	1		C([C@@H]1C[C@H]2[C@@H]3CCC4=CC(=O)C=C[C@@]4([C@]3([C@H](C[C@@]2([C@]1(C(=O)CO)O)C)O)F)C)O	C22H29FO6	408.195	0.421699	Human	CYP2B6; CYP2C8; CYP2C9; CYP2C19; CYP2D6; CYP3A4	Hydroxylation of methyl carbon adjacent to aliphatic ring	dexamethasone	C[C@@H]1C[C@H]2[C@@H]3CCC4=CC(=O)C=C[C@@]4([C@]3([C@H](C[C@@]2([C@]1(C(=O)CO)O)C)O)F)C	1.6418
		BTMR0054	BT00008	1		C[C@@H]1C[C@H]2[C@@H]3CCC4=CC(=O)C=C[C@@]4([C@]3([C@H](C[C@@]2([C@]1(C(=O)CO)O)C)O)F)CO	C22H29FO6	408.195	0.551099	Human	CYP2B6; CYP2C8; CYP2C9; CYP2C19; CYP2D6; CYP3A4	Hydroxylation of methyl carbon adjacent to aliphatic ring	dexamethasone	C[C@@H]1C[C@H]2[C@@H]3CCC4=CC(=O)C=C[C@@]4([C@]3([C@H](C[C@@]2([C@]1(C(=O)CO)O)C)O)F)C	1.6418
		BTMR0054	BT00009	1		C[C@@H]1C[C@H]2[C@@H]3CCC4=CC(=O)C=C[C@@]4([C@]3([C@H](C[C@@]2([C@]1(C(=O)CO)O)CO)O)F)C	C22H29FO6	408.195	0.551099	Human	CYP2B6; CYP2C8; CYP2C9; CYP2C19; CYP2D6; CYP3A4	Hydroxylation of methyl carbon adjacent to aliphatic ring	dexamethasone	C[C@@H]1C[C@H]2[C@@H]3CCC4=CC(=O)C=C[C@@]4([C@]3([C@H](C[C@@]2([C@]1(C(=O)CO)O)C)O)F)C	1.6418
		BTMR1171	BT00010	1		C[C@@H]1C[C@H]2[C@@H]3CCC4=CC(=O)C=C[C@@]4([C@]3([C@H](C[C@@]2([C@]1(C(O)CO)O)C)O)F)C	C22H31FO5	394.216	1.3949	Human	CYP2C9	Reduction of ketone to alcohol	dexamethasone	C[C@@H]1C[C@H]2[C@@H]3CCC4=CC(=O)C=C[C@@]4([C@]3([C@H](C[C@@]2([C@]1(C(=O)CO)O)C)O)F)C	1.6418
		BTMR1171	BT00011	1	71748979	C[C@@H]1C[C@H]2[C@@H]3CCC4=CC(O)C=C[C@@]4([C@]3([C@H](C[C@@]2([C@]1(C(=O)CO)O)C)O)F)C	C22H31FO5	394.216	1.3949	Human	CYP2C9	Reduction of ketone to alcohol	dexamethasone	C[C@@H]1C[C@H]2[C@@H]3CCC4=CC(=O)C=C[C@@]4([C@]3([C@H](C[C@@]2([C@]1(C(=O)CO)O)C)O)F)C	1.6418
		BTMR1328	BT00012	1	13848410	FC12C(C3C(C(O)(C(C3)C)C(=O)CO)(CC1O)C)CC(C=4C2(C)C=CC(=O)C4)O	C22H29FO6	408.195	0.5399	Human	CYP3A4	Hydroxylation from CyProduct	dexamethasone	C[C@@H]1C[C@H]2[C@@H]3CCC4=CC(=O)C=C[C@@]4([C@]3([C@H](C[C@@]2([C@]1(C(=O)CO)O)C)O)F)C	1.6418
		BTMR0163	BT00001	2		C[C@@H]1C[C@H]2[C@@H]3CCC4=CC(=O)C=C[C@@]4([C@]3([C@H](C[C@@]2([C@]1(C(=O)CO)OC5OC(C(C(C5O)O)O)C(O)=O)C)O)F)C	C28H37FO11	568.232	0.103799	Human	EC 2.4.1.17	17-OH-Glucuronidation of sterol	dexamethasone	C[C@@H]1C[C@H]2[C@@H]3CCC4=CC(=O)C=C[C@@]4([C@]3([C@H](C[C@@]2([C@]1(C(=O)CO)O)C)O)F)C	1.6418
Atorvastatin	PTX034	BTMR0442	BT00001	1		CC(C)C1=C(C(=O)NC2=CC=CC=C2)C(=C(N1CC[C@@H](O)C[C@@H](O)CC(O)=O)C3=CC=C(F)C=C3)C4=C(C=CC=C4)O	C33H35FN2O6	574.248	5.2632	Human	CYP1A2; CYP2C8; CYP2C9; CYP2C19; CYP3A4	O-Acetylation of N-hydroxyl-N-arylacetamide	atorvastatin	CC(C)C1=C(C(=O)NC2=CC=CC=C2)C(=C(N1CC[C@@H](O)C[C@@H](O)CC(O)=O)C3=CC=C(F)C=C3)C4=CC=CC=C4	5.5306
		BTMR0442	BT00002	1	9808225	CC(C)C1=C(C(=O)NC2=C(C=CC=C2)O)C(=C(N1CC[C@@H](O)C[C@@H](O)CC(O)=O)C3=CC=C(F)C=C3)C4=CC=CC=C4	C33H35FN2O6	574.248	5.2632	Human	CYP1A2; CYP2C8; CYP2C9; CYP2C19; CYP3A4	O-Acetylation of N-hydroxyl-N-arylacetamide	atorvastatin	CC(C)C1=C(C(=O)NC2=CC=CC=C2)C(=C(N1CC[C@@H](O)C[C@@H](O)CC(O)=O)C3=CC=C(F)C=C3)C4=CC=CC=C4	5.5306
		BTMR1278	BT00003	1	57831777	CC(C)C1=C(C(=O)NC2=CC=CC=C2)C(=C(N1CC[C@@H](O)CC(=O)CC(O)=O)C3=CC=C(F)C=C3)C4=CC=CC=C4	C33H33FN2O5	556.237	5.7499	Human	CYP1A2; CYP2C9; CYP2C19	N-Demethylation of aryldimethylamine	atorvastatin	CC(C)C1=C(C(=O)NC2=CC=CC=C2)C(=C(N1CC[C@@H](O)C[C@@H](O)CC(O)=O)C3=CC=C(F)C=C3)C4=CC=CC=C4	5.5306
		BTMR1278	BT00004	1	71751364	CC(C)C1=C(C(=O)NC2=CC=CC=C2)C(=C(N1CCC(=O)C[C@@H](O)CC(O)=O)C3=CC=C(F)C=C3)C4=CC=CC=C4	C33H33FN2O5	556.237	5.7223	Human	CYP1A2; CYP2C9; CYP2C19	N-Demethylation of aryldimethylamine	atorvastatin	CC(C)C1=C(C(=O)NC2=CC=CC=C2)C(=C(N1CC[C@@H](O)C[C@@H](O)CC(O)=O)C3=CC=C(F)C=C3)C4=CC=CC=C4	5.5306
		BTMR1351	BT00005	1		CC(C)(C1=C(C(=O)NC2=CC=CC=C2)C(=C(N1CC[C@@H](O)C[C@@H](O)CC(O)=O)C3=CC=C(F)C=C3)C4=CC=CC=C4)O	C33H35FN2O6	574.248	4.5251	Human	CYP1A2; CYP2C8; CYP2C9; CYP2D6; CYP3A4	Hydrolysis/hydration of aliphatic and aromatic nitrile	atorvastatin	CC(C)C1=C(C(=O)NC2=CC=CC=C2)C(=C(N1CC[C@@H](O)C[C@@H](O)CC(O)=O)C3=CC=C(F)C=C3)C4=CC=CC=C4	5.5306
		BTMR1150	BT00006	1		CC(C)C1=C(C(=O)N(C2=CC=CC=C2)O)C(=C(N1CC[C@@H](O)C[C@@H](O)CC(O)=O)C3=CC=C(F)C=C3)C4=CC=CC=C4	C33H35FN2O6	574.248	5.1739	Human	CYP1A2	N-Dealkylation of hydrazine	atorvastatin	CC(C)C1=C(C(=O)NC2=CC=CC=C2)C(=C(N1CC[C@@H](O)C[C@@H](O)CC(O)=O)C3=CC=C(F)C=C3)C4=CC=CC=C4	5.5306
		BTMR0564	BT00001	1		CC(C)C1=C(C(=O)NC2=CC=CC=C2)C(=C(N1CC[C@@H](O)C[C@@H](O)CC(O)=O)C3=CC=C(F)C=C3)C4=C(C=CC=C4)O	C33H35FN2O6	574.248	5.2632	Human	CYP1A2; CYP2C8; CYP2C9; CYP2C19; CYP2D6; CYP3A4	Hydrolysis of terminal beta-galactose	atorvastatin	CC(C)C1=C(C(=O)NC2=CC=CC=C2)C(=C(N1CC[C@@H](O)C[C@@H](O)CC(O)=O)C3=CC=C(F)C=C3)C4=CC=CC=C4	5.5306
		BTMR0564	BT00007	1		CC(C)C1=C(C(=O)NC2=CC=CC=C2)C(=C(N1CC[C@@H](O)C[C@@H](O)CC(O)=O)C3=C(C=C(F)C=C3)O)C4=CC=CC=C4	C33H35FN2O6	574.248	5.2632	Human	CYP1A2; CYP2C8; CYP2C9; CYP2C19; CYP2D6; CYP3A4	Hydrolysis of terminal beta-galactose	atorvastatin	CC(C)C1=C(C(=O)NC2=CC=CC=C2)C(=C(N1CC[C@@H](O)C[C@@H](O)CC(O)=O)C3=CC=C(F)C=C3)C4=CC=CC=C4	5.5306
		BTMR0564	BT00002	1	9808225	CC(C)C1=C(C(=O)NC2=C(C=CC=C2)O)C(=C(N1CC[C@@H](O)C[C@@H](O)CC(O)=O)C3=CC=C(F)C=C3)C4=CC=CC=C4	C33H35FN2O6	574.248	5.2632	Human	CYP1A2; CYP2C8; CYP2C9; CYP2C19; CYP2D6; CYP3A4	Hydrolysis of terminal beta-galactose	atorvastatin	CC(C)C1=C(C(=O)NC2=CC=CC=C2)C(=C(N1CC[C@@H](O)C[C@@H](O)CC(O)=O)C3=CC=C(F)C=C3)C4=CC=CC=C4	5.5306
		BTMR1364	BT00008	1		CC(C)C1=C(C(=O)NC2=CC=CC=C2)C(=C(N1CC[C@@H](O)C[C@@H](O)CC(O)=O)C3=CC=C(F)C=C3)C4=CC=C(C=C4)O	C33H35FN2O6	574.248	5.2632	Human	CYP1A2; CYP2C8; CYP2C9; CYP2D6; CYP3A4	Hydrolytic deamination of amidines	atorvastatin	CC(C)C1=C(C(=O)NC2=CC=CC=C2)C(=C(N1CC[C@@H](O)C[C@@H](O)CC(O)=O)C3=CC=C(F)C=C3)C4=CC=CC=C4	5.5306
		BTMR1364	BT00009	1	9851106	CC(C)C1=C(C(=O)NC2=CC=C(C=C2)O)C(=C(N1CC[C@@H](O)C[C@@H](O)CC(O)=O)C3=CC=C(F)C=C3)C4=CC=CC=C4	C33H35FN2O6	574.248	5.2632	Human	CYP1A2; CYP2C8; CYP2C9; CYP2D6; CYP3A4	Hydrolytic deamination of amidines	atorvastatin	CC(C)C1=C(C(=O)NC2=CC=CC=C2)C(=C(N1CC[C@@H](O)C[C@@H](O)CC(O)=O)C3=CC=C(F)C=C3)C4=CC=CC=C4	5.5306
		BTMR1317	BT00010	1		C(C(C)C1=C(C(=O)NC2=CC=CC=C2)C(=C(N1CC[C@@H](O)C[C@@H](O)CC(O)=O)C3=CC=C(F)C=C3)C4=CC=CC=C4)O	C33H35FN2O6	574.248	4.4399	Human	CYP1A2; CYP2A6; CYP2B6; CYP2C8; CYP2C9; CYP2C19; CYP2D6; CYP2E1; CYP3A4	N-Glucuronidation of hydroxylamine	atorvastatin	CC(C)C1=C(C(=O)NC2=CC=CC=C2)C(=C(N1CC[C@@H](O)C[C@@H](O)CC(O)=O)C3=CC=C(F)C=C3)C4=CC=CC=C4	5.5306
		BTMR0505	BT00011	1	155923142	CC(=C)C1=C(C(=O)NC2=CC=CC=C2)C(=C(N1CC[C@@H](O)C[C@@H](O)CC(O)=O)C3=CC=C(F)C=C3)C4=CC=CC=C4	C33H33FN2O5	556.237	5.5452	Human	CYP1A2; CYP2A6; CYP2C9; CYP2D6; CYP3A4	7-OH-Sulfation of sterol	atorvastatin	CC(C)C1=C(C(=O)NC2=CC=CC=C2)C(=C(N1CC[C@@H](O)C[C@@H](O)CC(O)=O)C3=CC=C(F)C=C3)C4=CC=CC=C4	5.5306
		BTMR0640	BT00012	1		CC(C)C1=C(C(=O)NC2=CC=CC=C2)C(=C(N1CC[C@@H](O)C[C@@H](O)CC(O)=O)C3=CC(=C(F)C=C3)O)C4=CC=CC=C4	C33H35FN2O6	574.248	5.2632	Human	CYP1A2; CYP2A6; CYP2B6; CYP2C8; CYP2C9; CYP2C19; CYP2D6; CYP2E1; CYP3A4	Hydrolysis of terminal 1,4-linked alpha-D-glucose	atorvastatin	CC(C)C1=C(C(=O)NC2=CC=CC=C2)C(=C(N1CC[C@@H](O)C[C@@H](O)CC(O)=O)C3=CC=C(F)C=C3)C4=CC=CC=C4	5.5306
		BTMR1277	BT00013	1		CC(C)C1=C(C(=O)NC2=CC=CC=C2)C(=C(N1CC[C@@H](O)C[C@@H](O)C(C(O)=O)O)C3=CC=C(F)C=C3)C4=CC=CC=C4	C33H35FN2O6	574.248	4.9851	Human	CYP1A2; CYP2A6; CYP2B6; CYP2C8; CYP2C9; CYP2C19; CYP2D6; CYP3A4	alpha-Hydroxylation of aryldimethylamine	atorvastatin	CC(C)C1=C(C(=O)NC2=CC=CC=C2)C(=C(N1CC[C@@H](O)C[C@@H](O)CC(O)=O)C3=CC=C(F)C=C3)C4=CC=CC=C4	5.5306
		BTMR1077	BT00014	1		C(C)(C1=C(C(=O)NC2=CC=CC=C2)C(=C(N1CCC(O)CC(O)CC(O)=O)C3=CC=C(F)C=C3)C4=CC=CC=C4)CO	C33H35FN2O6	574.248	4.4399	Human	CYP2C8; CYP2C9; CYP2D6	Hydroxylation of non-terminal aliphatic carbon adjacent to aromatic ring	atorvastatin	CC(C)C1=C(C(=O)NC2=CC=CC=C2)C(=C(N1CC[C@@H](O)C[C@@H](O)CC(O)=O)C3=CC=C(F)C=C3)C4=CC=CC=C4	5.5306
		BTMR1077	BT00015	1	3364534	CC(C)C1=C(C(=O)NC=2C=CC=CC2O)C(=C(N1CCC(O)CC(O)CC(O)=O)C3=CC=C(F)C=C3)C4=CC=CC=C4	C33H35FN2O6	574.248	5.2632	Human	CYP3A4	Hydroxylation of non-terminal aliphatic carbon adjacent to aromatic ring	atorvastatin	CC(C)C1=C(C(=O)NC2=CC=CC=C2)C(=C(N1CC[C@@H](O)C[C@@H](O)CC(O)=O)C3=CC=C(F)C=C3)C4=CC=CC=C4	5.5306
		BTMR1077	BT00016	1		CC(C)C1=C(C(=O)NC2=CC=CC=C2)C(=C(N1CCC(O)CC(O)CC(O)=O)C3=CC=C(F)C=C3)C4=CC=C(C=C4)O	C33H35FN2O6	574.248	5.2632	Human	CYP2D6	Hydroxylation of non-terminal aliphatic carbon adjacent to aromatic ring	atorvastatin	CC(C)C1=C(C(=O)NC2=CC=CC=C2)C(=C(N1CC[C@@H](O)C[C@@H](O)CC(O)=O)C3=CC=C(F)C=C3)C4=CC=CC=C4	5.5306
		BTMR1077	BT00017	1	3364535	CC(C)C1=C(C(=O)NC2=CC=C(C=C2)O)C(=C(N1CCC(O)CC(O)CC(O)=O)C3=CC=C(F)C=C3)C4=CC=CC=C4	C33H35FN2O6	574.248	5.2632	Human	CYP2C9; CYP3A4	Hydroxylation of non-terminal aliphatic carbon adjacent to aromatic ring	atorvastatin	CC(C)C1=C(C(=O)NC2=CC=CC=C2)C(=C(N1CC[C@@H](O)C[C@@H](O)CC(O)=O)C3=CC=C(F)C=C3)C4=CC=CC=C4	5.5306
		BTMR0165	BT00001	2		CC(C)C1=C(C(=O)NC2=CC=CC=C2)C(=C(N1CC[C@@H](O)C[C@@H](OC3OC(C(O)=O)C(C(C3O)O)O)CC(O)=O)C4=CC=C(F)C=C4)C5=CC=CC=C5	C39H43FN2O11	734.285	3.9926	Human	EC 2.4.1.17	Alkyl-OH-glucuronidation	atorvastatin	CC(C)C1=C(C(=O)NC2=CC=CC=C2)C(=C(N1CC[C@@H](O)C[C@@H](O)CC(O)=O)C3=CC=C(F)C=C3)C4=CC=CC=C4	5.5306
		BTMR0165	BT00002	2		CC(C)C1=C(C(=O)NC2=CC=CC=C2)C(=C(N1CC[C@@H](OC3OC(C(O)=O)C(C(C3O)O)O)C[C@@H](O)CC(O)=O)C4=CC=C(F)C=C4)C5=CC=CC=C5	C39H43FN2O11	734.285	3.9926	Human	EC 2.4.1.17	Alkyl-OH-glucuronidation	atorvastatin	CC(C)C1=C(C(=O)NC2=CC=CC=C2)C(=C(N1CC[C@@H](O)C[C@@H](O)CC(O)=O)C3=CC=C(F)C=C3)C4=CC=CC=C4	5.5306
		BTMR0167	BT00003	2		CC(C)C1=C(C(=O)NC2=CC=CC=C2)C(=C(N1CC[C@@H](O)C[C@@H](O)CC(OC3OC(C(O)C(O)C3O)C(O)=O)=O)C4=CC=C(F)C=C4)C5=CC=CC=C5	C39H43FN2O11	734.285	3.8351	Human	EC 2.4.1.17	O-Glucuronidation of aliphatic acid	atorvastatin	CC(C)C1=C(C(=O)NC2=CC=CC=C2)C(=C(N1CC[C@@H](O)C[C@@H](O)CC(O)=O)C3=CC=C(F)C=C3)C4=CC=CC=C4	5.5306
		BTMR0502	BT00004	2		CC(C)C1=C(C(=O)NC2=CC=CC=C2)C(=C(N1CC[C@@H](O)C[C@@H](OS(O)(=O)=O)CC(O)=O)C3=CC=C(F)C=C3)C4=CC=CC=C4	C33H35FN2O8S	638.21	4.9513	Human	EC 2.8.2.2	Sulfation of secondary alcohol	atorvastatin	CC(C)C1=C(C(=O)NC2=CC=CC=C2)C(=C(N1CC[C@@H](O)C[C@@H](O)CC(O)=O)C3=CC=C(F)C=C3)C4=CC=CC=C4	5.5306
		BTMR0502	BT00005	2		CC(C)C1=C(C(=O)NC2=CC=CC=C2)C(=C(N1CC[C@@H](OS(O)(=O)=O)C[C@@H](O)CC(O)=O)C3=CC=C(F)C=C3)C4=CC=CC=C4	C33H35FN2O8S	638.21	4.9513	Human	EC 2.8.2.2	Sulfation of secondary alcohol	atorvastatin	CC(C)C1=C(C(=O)NC2=CC=CC=C2)C(=C(N1CC[C@@H](O)C[C@@H](O)CC(O)=O)C3=CC=C(F)C=C3)C4=CC=CC=C4	5.5306
		BTMR1325	BT00006	2		CC(C)C1=C(C(=O)NC2=CC=CC=C2)C(=C(N1CC[C@@H](O)C[C@@H](O)CC(=O)NCC(O)=O)C3=CC=C(F)C=C3)C4=CC=CC=C4	C35H38FN3O6	615.274	4.8038	Human	EC 2.3.1.13	Glycine conjugation	atorvastatin	CC(C)C1=C(C(=O)NC2=CC=CC=C2)C(=C(N1CC[C@@H](O)C[C@@H](O)CC(O)=O)C3=CC=C(F)C=C3)C4=CC=CC=C4	5.5306
Ref.	Djoumbou-Feunang, Y.; Fiamoncini, J.; Gil-de-la-Fuente, A.; Greiner, R.; Manach, C.; Wishart, D. S. BioTransformer: A Comprehensive Computational Tool for Small Molecule Metabolism Prediction and Metabolite Identification. J Cheminform 2019, 11 (1), 2. https://doi.org/10.1186/s13321-018-0324-5.

[truncated: 1 more sheets: S10_Literature TPs]
